# Supplementary material for: Phase separation of FSP1 promotes ferroptosis
Source: Nature. 2023 Jun 28;619(7969):371–7. doi: 10.1038/s41586-023-06255-6 (PMC10338336; doi:10.1038/s41586-023-06255-6)
Supplement: Supplementary file 4 — Key resources and experimental conditions used in this study. [file 41586_2023_6255_MOESM4_ESM.xlsx]

## Sheet: Legend
Extended Data table 1 List of key resources and experimental conditions.
Tab 1, Key resources used in this study are indicated.
Tab 2, experimental conditions of cell viability assay
Tab 3, oxilipidomics conditions.

## Sheet: Expression-plasmids
REAGENT or RESOURCE	SOURCE or REFERENCE
p442-IRES-blast	Seiler et al, Cell Metab., 2008
p442-FSP1-HA-IRES-blast (CDS of NP_001185625.1)	This paper
p442-FSP1-G2A-HA-IRES-blast (CDS of NP_001185625.1 with G2A)	This paper
p442-Lyn11-FSP1-G2A-HA-IRES-blast (CDS of NP_001185625.1 with 11 amino acid of Lyn kinase [MGCIKSKGKDS] and G2A[MA])	This paper
p442-FSP1-∆IDR1-HA-IRES-blast (CDS of NP_001185625.1 with 2-8 deletion)	This paper
p442-FSP1-∆LCR-HA-IRES-blast (CDS of NP_001185625.1 with 14-27 deletion)	This paper
p442-FSP1-∆N-HA-IRES-blast (CDS of NP_001185625.1 with 2-27 deletion)	This paper
p442-FSP1-∆IDR2-HA-IRES-blast (CDS of NP_001185625.1 with 366-373 deletion)	This paper
p442-FSP1-E8D/S9T/L12V-HA-blast (CDS of NP_001185625.1 with E8D, S9T, L12V)	This paper
p442-FSP1-T59S-HA-blast (CDS of NP_001185625.1 with T59S)	This paper
p442-FSP1-V71A-HA-blast (CDS of NP_001185625.1 with V71A)	This paper
p442-FSP1-L81K-HA-blast (CDS of NP_001185625.1 with L81K)	This paper
p442-FSP1-V83I-HA-blast (CDS of NP_001185625.1 with V83I)	This paper
p442-FSP1-Q90R-HA-blast (CDS of NP_001185625.1 Q90R)	This paper
p442-FSP1-S124C-HA-blast (CDS of NP_001185625.1 with S124C)	This paper
p442-FSP1-R137K-HA-blast (CDS of NP_001185625.1 R137K)	This paper
p442-FSP1-V139I-HA-blast (CDS of NP_001185625.1 V139I)	This paper
p442-FSP1-R143Q-HA-blast (CDS of NP_001185625.1 with R143Q)	This paper
p442-FSP1-Q176R/A178P-HA-blast (CDS of NP_001185625.1 with Q176R and A178P)	This paper
p442-FSP1-S187C-HA-blast (CDS of NP_001185625.1 S187C)	This paper
p442-FSP1-L217R-HA-blast (CDS of NP_001185625.1 with L217R)	This paper
p442-FSP1-Q227E-HA-blast (CDS of NP_001185625.1 with Q227E)	This paper
p442-FSP1-L238M/L241V/T243N-HA-blast (CDS of NP_001185625.1 with L238M, L241V, and T243N)	This paper
p442-FSP1-K254S-HA-blast (CDS of NP_001185625.1 with K254S)	This paper
p442-FSP1-S263N-HA-blast (CDS of NP_001185625.1 with S263N)	This paper
p442-FSP1-R267K-HA-blast (CDS of NP_001185625.1 with R267K)	This paper
p442-FSP1-H271F-HA-blast (CDS of NP_001185625.1 with H271F)	This paper
p442-FSP1-H277Y-HA-blast (CDS of NP_001185625.1 with H277Y)	This paper
p442-FSP1-V280I-HA-blast (CDS of NP_001185625.1 with V280I)	This paper
p442-FSP1-V289T-HA-blast (CDS of NP_001185625.1 with V289T)	This paper
p442-FSP1-R290K-HA-blast (CDS of NP_001185625.1 with R290K)	This paper
p442-FSP1-T291E-HA-blast (CDS of NP_001185625.1 with T291E)	This paper
p442-FSP1-L297H-HA-blast (CDS of NP_001185625.1 with L297H)	This paper
p442-FSP1-I304V-HA-blast (CDS of NP_001185625.1 with I304V)	This paper
p442-FSP1-V313M-HA-blast (CDS of NP_001185625.1 with V313M)	This paper
p442-FSP1-Q319K-HA-blast (CDS of NP_001185625.1 with Q319K)	This paper
p442-FSP1-T354A-HA-blast (CDS of NP_001185625.1 with T354A)	This paper
p442-FSP1-F360L-HA-blast (CDS of NP_001185625.1 with F360L)	This paper
p442-FSP1-V361I-HA-blast (CDS of NP_001185625.1 with V361I)	This paper
p442-mFsp1-HA-blast (CDS of NP_001034283.1)	This paper
p442-mFsp1-HA-blast (CDS of NP_001034283.1, with C187S, R217L and K319Q)	This paper
p442-Rat-FSP1-HA-blast (CDS of NP_001132955.1)	This paper
p442-Chicken-FSP1-HA-blast (CDS of XP_040530400.1)	This paper
p442-Frog-FSP1-HA-blast (CDS of NP_001091397.1)	This paper
p442-EGFP-Strep-IRES-blast	This paper
p442-FSP1-EGFP-Strep-IRES-blast (CDS of NP_001185625.1)	This paper
p442-FSP1-G2A-EGFP-Strep-IRES-blast (CDS of NP_001185625.1 with G2A)	This paper
p442-Lyn11-FSP1-G2A-EGFP-Strep-IRES-blast (CDS of NP_001185625.1 with 11 amino acid of Lyn kinase [MGCIKSKGKDS] and G2A[MA])	This paper
p442-FSP1-∆IDR1-EGFP-Strep-IRES-blast (CDS of NP_001185625.1 with 2-8 deletion)	This paper
p442-FSP1-∆LCR-EGFP-Strep-IRES-blast (CDS of NP_001185625.1 with 14-27 deletion)	This paper
p442-FSP1-∆N-EGFP-Strep-IRES-blast (CDS of NP_001185625.1 with 2-27 deletion)	This paper
p442-FSP1-∆IDR2-EGFP-Strep-IRES-blast (CDS of NP_001185625.1 with 366-373 deletion)	This paper
p442-mFsp1-EGFP-Strep-IRES-blast (CDS of NP_001034283.1)	This paper
p442-mFsp1-EGFP-Strep-IRES-blast (CDS of NP_001034283.1, with C187S, R217L and K319Q))	This paper
p442-hmFsp1-EGFP-Strep-IRES-blast (CDS of NP_001034283.1 with D8E, T9S, V12L)	This paper
p442-FSP1-E8D/S9T/L12V-EGFP-Strep-blast (CDS of NP_001185625.1 with E8D, S9T, L12V)	This paper
p442-FSP1-T59S-EGFP-Strep-blast (CDS of NP_001185625.1 with T59S)	This paper
p442-FSP1-V71A-EGFP-Strep-blast (CDS of NP_001185625.1 with V71A)	This paper
p442-FSP1-L81K-EGFP-Strep-blast (CDS of NP_001185625.1 with L81K)	This paper
p442-FSP1-V83I-EGFP-Strep-blast (CDS of NP_001185625.1 with V83I)	This paper
p442-FSP1-Q90R-EGFP-Strep-blast (CDS of NP_001185625.1 Q90R)	This paper
p442-FSP1-S124C-EGFP-Strep-blast (CDS of NP_001185625.1 with S124C)	This paper
p442-FSP1-R137K-EGFP-Strep-blast (CDS of NP_001185625.1 R137K)	This paper
p442-FSP1-V139I-EGFP-Strep-blast (CDS of NP_001185625.1 V139I)	This paper
p442-FSP1-R143Q-EGFP-Strep-blast (CDS of NP_001185625.1 with R143Q)	This paper
p442-FSP1-Q176R/A178P-EGFP-Strep-blast (CDS of NP_001185625.1 with Q176R and A178P)	This paper
p442-FSP1-S187C-EGFP-Strep-blast (CDS of NP_001185625.1 S187C)	This paper
p442-FSP1-L217R-EGFP-Strep-blast (CDS of NP_001185625.1 with L217R)	This paper
p442-FSP1-Q227E-EGFP-Strep-blast (CDS of NP_001185625.1 with Q227E)	This paper
p442-FSP1-L238M/L241V/T243N-EGFP-Strep-blast (CDS of NP_001185625.1 with L238M, L241V, and T243N)	This paper
p442-FSP1-K254S-EGFP-Strep-blast (CDS of NP_001185625.1 with K254S)	This paper
p442-FSP1-S263N-EGFP-Strep-blast (CDS of NP_001185625.1 with S263N)	This paper
p442-FSP1-R267K-EGFP-Strep-blast (CDS of NP_001185625.1 with R267K)	This paper
p442-FSP1-H271F-EGFP-Strep-blast (CDS of NP_001185625.1 with H271F)	This paper
p442-FSP1-H277Y-EGFP-Strep-blast (CDS of NP_001185625.1 with H277Y)	This paper
p442-FSP1-V280I-EGFP-Strep-blast (CDS of NP_001185625.1 with V280I)	This paper
p442-FSP1-V289T-EGFP-Strep-blast (CDS of NP_001185625.1 with V289T)	This paper
p442-FSP1-R290K-EGFP-Strep-blast (CDS of NP_001185625.1 with R290K)	This paper
p442-FSP1-T291E-EGFP-Strep-blast (CDS of NP_001185625.1 with T291E)	This paper
p442-FSP1-L297H-EGFP-Strep-blast (CDS of NP_001185625.1 with L297H)	This paper
p442-FSP1-I304V-EGFP-Strep-blast (CDS of NP_001185625.1 with I304V)	This paper
p442-FSP1-V313M-EGFP-Strep-blast (CDS of NP_001185625.1 with V313M)	This paper
p442-FSP1-Q319K-EGFP-Strep-blast (CDS of NP_001185625.1 with Q319K)	This paper
p442-FSP1-T354A-EGFP-Strep-blast (CDS of NP_001185625.1 with T354A)	This paper
p442-FSP1-F360L-EGFP-Strep-blast (CDS of NP_001185625.1 with F360L)	This paper
p442-FSP1-V361I-EGFP-Strep-blast (CDS of NP_001185625.1 with V361I)	This paper
p442-mScarlet-G3BP1-blast (CDS of NP_005745.1)	This paper
p442-FSP1-mTagBFP-blast (CDS of NP_001185625.1)	This paper
141-IRES-puro	Seiler et al, Cell Metab., 2008
141-hFSP1-HA-IRES-puro (CDS of NP_001185625.1)	This paper
141-hFSP1-Q319K-HA-IRES-puro (CDS of NP_001185625.1 with Q319K)	This paper
141-mFsp1-HA-IRES-puro (CDS of NP_001034283.1)	This paper
lentiCRISPRv2-sgFsp1#1 (GCCCACGATCACCACGTGCA)-puro	Mishima et al, Nature, 2022
lentiCRISPRv2-sgFsp1#2 (GCCGTGCACGTGGTGATCGT)-blast	Mishima et al, Nature, 2022
lentiCRISPRv2-sgGpx4#1 (GCGTGTGCATCGTCACCAACG)-puro	Mishima et al, Nature, 2022
lentiCRISPRv2-sgGpx4#2 (GCATGCCCGATATGCTGAGTG)-blast	Mishima et al, Nature, 2022
lentiCRISPRv2-sgFSP1#3 (TCCCGATTCCACCGAGACCT)-puro	Doll et al, Nature, 2019
lentiCRISPRv2-sgFSP1#4 (GTCTCCACGGAGGCTCGGAG)-blast	Doll et al, Nature, 2019
lentiCRISPRv2-sgGPX4#1 (CGTGTGCATCGTCACCAACG)-puro	Doll et al, Nature, 2019
lentiCRISPRv2-sgGPX4#2 (CACGCCCGATACGCTGAGTG)-blast	Doll et al, Nature, 2019
pCW-Cas9-blast	Addgene (Cat#83481)
lentiGuide-sgFSP1#1 (GGAATCGGGAGCTCTGCACG)-neo	This paper
lentiGuide-sgFSP1#2 (GGTGCAGAGAATCACCAGGT)-neo	This paper
pCW-FSP1-EGFP-Strep-blast (CDS of NP_001185625.1)	This paper
pCW-FSP1-EGFP-Strep-blast (CDS of NP_001185625.1 with Q319K)	This paper
pEcoEnv-IRES-puro	Seiler et al, Cell Metab., 2008
pMDLg/pRRE	Addgene (Cat#12251)
pRSV-Rev	Addgene (Cat#12253)
psPAX2	Addgene (Cat#12260)
pHCMV-EcoEnv	Addgene (Cat#15802)
psPAX2	Addgene (Cat#12260)
pMD2.G	Addgene (Cat#12259)
CDS: cording sequence.

## Sheet: Cell viability
	Cell viability assay (cells/ well)
Cell line	4 h	24 h	48 h	72 h
Pfa1		2500	1000	500
HT-1080			2500	1000
HT-1080-Cas9				500
786-O			2500	1000
A375			2500	1000
H460			5000	2500
MDA-MB-436			5000	2500
THP-1	40000
HT-29		15000
4T1			2500
B16F10			2500
SUDHL5				20000
SUDHL6				20000
DOHH2				20000
OCI-Ly19				20000
PBMC		40000

## Sheet: Oxilipidomics-MRM
	RT (min)	Calculate m/z	Q1 (m/z)	Q3(m/z)	EP	CE	CXP
PE(18:1_5<oxo{5}>)	10.7	(M-H)-	576.4	115.1	-10	-38	-18
PE(P-16:0_5:0<oxo{5}>)	7	(M-H)-	534.3	115.1	-10	-38	-18
PE(P-16:0_7:0<oxo{7}>)	7.7	(M-H)-	562.3	143.1	-10	-38	-18
PE(18:0_9:0<oxo{9}>)	10.4	(M-H)-	634.4	171.1	-10	-38	-18
PE(18:1_9:0<OH>)	8.2	(M-H)-	634.4	173.1	-10	-38	-18
PE(P-16:0_13:2<O,oxo{13}>)	9.7	(M-H)-	658.4	239.1	-10	-38	-18
PE(18:0_20:4<OH>)	15.7	(M-H)-	782.5	319.2	-10	-38	-18
PE(P-16:0_20:4<3O>)-i1	11.6	(M-H)-	770.5	351.2	-10	-38	-18
PE(P-16:0_20:4<3O>)-i2	11.9	(M-H)-	770.5	351.2	-10	-38	-18
PE(P-16:0_20:4<3O>)-i4	13	(M-H)-	770.5	351.2	-10	-38	-18
PE(P-16:0_20:4<OOH>)	14.8	(M-H)-	754.5	335.2	-10	-38	-18
PE(P-16:0_22:5<2O>)-i1	13.1	(M-H)-	780.5	361.2	-10	-38	-18
PE(P-16:0_22:5<2O>)-i2	13.4	(M-H)-	780.5	361.2	-10	-38	-18
PE(P-16:0_22:5<2O>)-i3	13.7	(M-H)-	780.5	361.2	-10	-38	-18
PE(P-16:0_22:5<2O>)-i4	14.1	(M-H)-	780.5	361.2	-10	-38	-18
PE(P-16:0_22:5<2O>)-i5	14.3	(M-H)-	780.5	361.2	-10	-38	-18
PE(P-16:0_20:4<O>)-i1	14.8	(M-H)-	738.5	319.2	-10	-38	-18
PE(P-16:0_20:4<O>)-i2	15.1	(M-H)-	738.5	319.2	-10	-38	-18
PE(P-16:0_22:6<O>)	15.7	(M-H)-	762.5	343.2	-10	-38	-18
PE(18:1_22:5<OH>)-i1	14.5	(M-H)-	806.6	345.2	-10	-38	-18
PE(18:1_22:5<OH>)-i2	15.1	(M-H)-	806.6	345.2	-10	-38	-18
PE(P-16:0_20:5<O>)-i1	14.8	(M-H)-	736.5	317.2	-10	-38	-18
PE(P-16:0_20:5<O>)-i2	16.1	(M-H)-	736.5	317.2	-10	-38	-18
PE(P-16:0_18:2<O>)-i1	15.5	(M-H)-	714.5	295.2	-10	-38	-18
PE(P-18:1_22:5<OH>)	15.1	(M-H)-	790.5	345.2	-10	-38	-18
PE(16:0_18:1<O>)	14.9	(M-H)-	732.5	297.2	-10	-38	-18
PE(18:0_18:2<O>)	16.9	(M-H)-	758.5	295.2	-10	-38	-18
PE(18:0_22:6<O>)-i1	15.4	(M-H)-	806.6	343.2	-10	-38	-18
PE(18:0_22:6<O>)-i2	15.9	(M-H)-	806.6	343.2	-10	-38	-18
PE(18:1_22:6<O>)	14	(M-H)-	804.6	343.2	-10	-38	-18
PE(18:0_22:5(O))-i1	15.9	(M-H)-	808.6	345.2	-10	-38	-18
PE(18:0_22:5(O))-i2	17.1	(M-H)-	808.6	345.2	-10	-38	-18
PE(P-18:1_22:6(2O)	15.2	(M-H)-	804.6	359.2	-10	-38	-18
PE(18:1_20:4<OH>)-i1	15.2	(M-H)-	780.5	319.2	-10	-38	-18
PE(18:1_20:4<OH>)-i2	15.6	(M-H)-	780.5	319.2	-10	-38	-18
PE(18:1_20:4<OH>)-i3	15.9	(M-H)-	780.5	319.2	-10	-38	-18
PE(18:1_20:5(O))	15.6	(M-H)-	778.5	317.2	-10	-38	-18
PE(18:0_20:5(O))-i1	15.8	(M-H)-	780.5	317.2	-10	-38	-18
PE(18:0_20:5(O))-i2	16.9	(M-H)-	780.5	317.2	-10	-38	-18
PE(P-18:1_20:4(2O))	15	(M-H)-	780.5	335.2	-10	-38	-18
PE(16:0_22:5(O))-i1	14.3	(M-H)-	780.5	345.2	-10	-38	-18
PE(P-18:0_22:4(O))-i1	15.7	(M-H)-	794.5	347.2	-10	-38	-18
PC(16:0_20:4<OH>)-i2	15.1	(M+HCOO)-	842.6	319.2	-10	-38	-18
PC(16:0_22:5<O>)	13.9	(M+HCOO)-	868.6	345.2	-10	-38	-18
PC 15:0-18:1-D7	17.4	(M+HCOO)-	797.6	288.3	-10	-56	-26
PE 15:0-18:1-D7	17.8	(M-H)-	709.6	288.3	-10	-51	-18
