# Supplementary material for: Phase separation of FSP1 promotes ferroptosis
Source: Nature. 2023 Jun 28;619(7969):371–7. doi: 10.1038/s41586-023-06255-6 (PMC10338336; doi:10.1038/s41586-023-06255-6)
Supplement: Supplementary file 11 — Source Data Fig. 1 [file 41586_2023_6255_MOESM11_ESM.xlsx]

## Sheet: Fig.1
Fig. 1c	icFSP1 (µM)	Pfa1 Gpx4 WT + hFsp1-HA			Pfa1 Gpx4 WT + hFsp1-HA + Lip1 (0.5 µM)			Pfa1 Gpx4 KO + hFsp1-HA			Pfa1 Gpx4 KO + hFsp1-HA + Lip1 (0.5 µM)
	0	100	100	100	100	100	100	100	100	100	100	100	100
	0.01	93.0173	105.171	101.425	87.3315	104.083	102.98	101.174	103.241	108.093	105.404	97.5706	100.249
	0.05	92.8717	103.114	104.544	92.3825	106.25	99.2522	101.768	100.699	100.993	104.596	98.5426	110.642
	0.1	84.4247	97.4222	99.4578	88.9284	93.9547	96.6347	101.49	98.7841	86.2762	104.467	97.9849	109.598
	0.5	86.5902	96.2939	101.533	80.7808	91.6274	95.4495	58.0458	45.4726	8.94126	103.572	95.005	104.454
	1	85.9431	99.7641	100.423	89.3752	89.7688	93.792	18.2917	8.35516	3.7351	108.935	95.6395	103.915
	5	83.4463	90.8858	93.803	94.2968	87.2663	97.5384	5.97153	5.28266	3.0055	101.748	84.955	96.6138
	10	90.519	84.8726	93.3418	96.235	94.9493	89.8148	6.96858	5.24639	4.54331	100.33	84.9706	105.311
Fig. 1d	icFSP1 [µM]	( – )				Lip-1 (500 nM)
	0	100	100	100	100	100	100	100	100
	0.03	106.165	103.241	102.8	120.683	103.64	104.607	101.845	110.632
	0.1	100.193	101.854	104.989	122.649	108.984	98.393	101.997	109.263
	0.3	110.037	94.8139	88.9498	117.23	111.651	101.55	106.766	111.24
	1	88.2518	82.4495	80.4113	73.496	109.273	109.616	102.819	105.575
	3	80.2609	47.9793	63.4008	40.4183	110.414	115.024	114.346	106.431
	10	29.9073	10.0527	31.0435	19.0923	108.626	106.762	112.49	97.4598
	30	15.5479	2.59318	6.20288	11.1775	98.1881	83.6473	103.932	81.2846
Fig. 1e	DMSO			icFSP1 (2.5 µM)			+ Lip-1 (0.5 µM)
	12.7632	14.0356	7.65422	80.0619	88.9085	61.115	13.474	17.8898	11.2669
Fig. 1f (right)	DMSO			icFSP1 (2.5 µM)			+ Lip-1 (0.5 µM)
	0.045856	0.066501	0.076623	0.513393	0.38398	0.272858	0.045228	0.062784	0.068437
Fig. 1g			DMSO			icFSP1 + Lip-1			icFSP1
	PE(18:1_5<oxo{5}>)		-0.812782	-0.823916	-0.280843	-1.03604	-0.630452	-0.294061	1.36542	1.29636	1.21632
	PE(P-16:0_5:0<oxo{5}>)		-0.243536	-0.310798	-1.10059	-0.70638	-0.928132	-0.562744	1.36119	1.259	1.23198
	PE(P-16:0_7:0<oxo{7}>)		-0.200334	-0.101838	-0.226115	-1.05541	-1.05541	-1.05541	1.29392	1.17749	1.22311
	PE(18:0_9:0<oxo{9}>)		-0.266201	-0.192282	-0.185535	-1.03161	-1.03161	-1.03161	1.30606	1.21512	1.21769
	PE(18:1_9:0<OH>)		-0.118968	-0.103242	-0.244917	-1.06768	-1.06768	-1.06768	1.28299	1.18744	1.19973
	PE(P-16:0_13:2<O,oxo{13}>)		-0.259318	-0.084389	-0.241398	-1.04298	-1.04298	-1.04298	1.29866	1.22139	1.19399
	PE(18:0_20:4<OH>)		-0.507716	-0.359798	-0.409362	-0.810745	-0.846162	-0.960635	1.53185	1.10497	1.2576
	PE(P-16:0_20:4<3O>)-i1		-0.149706	-0.236891	-0.124973	-1.05838	-1.05838	-1.05838	1.32741	1.16904	1.19025
	PE(P-16:0_20:4<3O>)-i2		-0.267926	-0.0349726	-0.221087	-1.05429	-1.05429	-1.05429	1.30616	1.14795	1.23275
	PE(P-16:0_20:4<3O>)-i4		-0.128644	-0.0285783	-0.00849943	-0.827455	-1.65572	-0.786087	1.20536	1.11261	1.11702
	PE(P-16:0_20:4<OOH>)		-0.0171178	-0.335096	-0.263495	-0.924502	-0.923651	-1.22431	1.45314	1.08657	1.14846
	PE(P-16:0_22:5<2O>)-i1		-0.567676	-0.290287	-0.214753	-0.993864	-0.919466	-0.859317	1.45717	1.17572	1.21248
	PE(P-16:0_22:5<2O>)-i2		-0.283261	-0.330436	-0.301663	-0.935257	-1.00757	-0.964638	1.40103	1.16773	1.25407
	PE(P-16:0_22:5<2O>)-i3		-0.197206	-0.399289	-0.0988343	-1.17199	-0.275411	-1.42709	1.37187	1.03423	1.16373
	PE(P-16:0_22:5<2O>)-i4		0.0191385	-0.351318	-0.291478	-0.528344	-1.84805	-0.390824	1.40128	1.01994	0.96965
	PE(P-16:0_22:5<2O>)-i5		-0.129157	-0.170003	-0.159238	-0.397898	-1.34034	-1.34034	1.19144	1.11175	1.23378
	PE(P-16:0_20:4<O>)-i1		-0.279946	-0.476474	-0.271142	-1.05263	-0.919121	-0.833163	1.48257	1.08811	1.26179
	PE(P-16:0_20:4<O>)-i2		-0.214516	-0.491669	-0.17092	-0.984437	-1.12013	-0.800981	1.12713	1.22447	1.43105
	PE(P-16:0_22:6<O>)		-1.47996	-0.142149	-0.156347	-0.717784	-0.459375	-0.724321	1.22881	1.21605	1.23508
	PE(18:1_22:5<OH>)-i1		-0.724939	-0.327628	-0.78862	-1.07322	-0.877144	0.0204687	1.45396	1.04659	1.27052
	PE(18:1_22:5<OH>)-i2		0.281141	-0.233944	0.289432	-1.38953	-0.609487	-1.00603	1.98358	-0.0442326	0.729071
	PE(P-16:0_20:5<O>)-i1		-0.451661	-0.349484	-0.362582	-0.971778	-0.947152	-0.793083	1.29321	1.11121	1.47132
	PE(P-16:0_20:5<O>)-i2		-0.236897	-0.258358	-0.224435	-0.992582	-0.990455	-1.05832	1.33331	1.12488	1.30285
	PE(P-16:0_18:2<O>)-i1		-0.335614	-0.382669	-0.24996	-1.13826	-1.00601	-0.691154	1.19662	1.12627	1.48078
	PE(P-18:1_22:5<OH>)		0.0652053	-0.300481	0.0109091	-0.991746	-1.24667	-1.01936	1.57921	0.84183	1.06109
	PE(16:0_18:1<O>)		-0.855855	-0.704609	-0.1243	-1.06676	-0.667116	-0.380424	1.62672	0.981054	1.19129
	PE(18:0_18:2<O>)		-0.443838	-0.57077	-0.787364	-0.650327	-0.564235	-0.910256	1.61683	1.10333	1.20663
	PE(18:0_22:6<O>)-i1		-0.294059	-0.286522	-0.109429	-1.26027	-0.476601	-1.22919	1.36038	1.08709	1.20861
	PE(18:0_22:6<O>)-i2		-0.700927	-0.440446	-0.174203	-0.900721	-0.741883	-0.932149	1.37322	1.26633	1.25078
	PE(18:1_22:6<O>)		-0.42294	-0.971727	-0.811086	-0.656393	-0.514319	-0.559887	1.47467	1.17809	1.28359
	PE(18:0_22:5(O))-i1		-0.541981	-0.476274	-0.291164	-0.911167	-0.837526	-0.854131	1.43709	1.18753	1.28762
	PE(18:0_22:5(O))-i2		-0.409634	-0.44479	-0.333656	-0.906257	-0.861379	-0.935802	1.42772	1.15945	1.30435
	PE(P-18:1_22:6(2O)		-0.246105	-0.309277	-0.259386	-1.0199	-1.10641	-0.846228	1.32295	1.16395	1.30041
	PE(18:1_20:4<OH>)-i1		-1.33388	-0.315628	-0.0561316	-0.801301	-0.408452	-0.743687	1.11558	1.64378	0.899718
	PE(18:1_20:4<OH>)-i2		-0.460902	-0.375056	0.0818674	-0.957886	-0.996412	-1.02362	1.37687	1.09723	1.25791
	PE(18:1_20:4<OH>)-i3		-0.460297	-0.368676	0.0963212	-0.960975	-1.00072	-1.0262	1.41686	1.10745	1.19623
	PE(18:1_20:5(O))		-0.251115	-0.288156	-0.281496	-1.03768	-1.09931	-0.832994	1.30137	1.20298	1.2864
	PE(18:0_20:5(O))-i1		-0.643771	-0.13492	-0.609404	-0.879149	-0.840779	-0.791082	1.40546	1.19249	1.30116
	PE(18:0_20:5(O))-i2		-0.414101	-0.326332	-0.308192	-0.928258	-0.969618	-0.915789	1.38262	1.22347	1.2562
	PE(P-18:1_20:4(2O))		-0.128817	-0.107171	-0.342919	-1.16567	-1.15173	-0.779503	1.37887	1.2538	1.04314
	PE(16:0_22:5(O))-i1		-0.496291	-0.279364	-0.933531	-0.621326	-0.857986	-0.735601	1.37714	1.25271	1.29425
	PE(P-18:0_22:4(O))-i1		0.129643	-0.211034	-0.236306	-1.22708	-1.16501	-0.866228	1.17855	1.14119	1.25627
	PC(16:0_20:4<OH>)-i2		-0.459196	-0.2537	0.200422	-0.89075	-1.16654	-0.970639	1.6008	1.23871	0.700887
	PC(16:0_22:5<O>)		-0.826516	-0.297739	0.0497915	-0.789826	-0.920863	-0.986178	1.39119	1.27203	1.10811
