# Supplementary material for: Phase separation of FSP1 promotes ferroptosis
Source: Nature. 2023 Jun 28;619(7969):371–7. doi: 10.1038/s41586-023-06255-6 (PMC10338336; doi:10.1038/s41586-023-06255-6)
Supplement: Supplementary file 12 — Source Data Fig. 2 [file 41586_2023_6255_MOESM12_ESM.xlsx]

## Sheet: Sheet1
Fig.2b	Inhibitor [µM]	iFSP1			icFSP1
	0	0	0	0	0	0	0
	0.03	0	0	0	0	0	0
	0.1	19.3758	20.8526	21.0815	0	0	0
	0.3	49.8248	48.0514	47.9906	0	0	0
	1	73.2632	73.1867	74.7659	0	0	0
	3	78.8165	78.8673	75.9617	4.20977	1.17809	0
	10	90.8645	91.2912	89.7667	26.0332	24.9242	19.6816
	30	94.967	95.3922	94.8263	52.6145	48.4388	45.0741
Fig.2d	0	60	120	180	240
	9	5	6	1	1
	1	1	22	24	1
	6	8	5	1	1
	4	1	23	31	21
	6	20	17	23	34
	2	2	24	1	1
	1	9	27	30	21
	3	21	4	22	28
	5	1	4	28	13
	4	15	58	31	22
	6	10	25	38	39
	5	7	18	12	20
	2	12	5	15	18
	13	9	2	26	29
	2	14	34	5	10
	2	23	25	2	3
	5	11	28	29	20
	2	21	34	8	19
	1	1	27	13	25
	7	3	22	20	5
	9	1	2	17	26
	4	13	46	33	12
	17	3	23	14	23
	9	15	7	26	6
	2	3	9	2	12
	18	35	7	16	24
	9	3	20	21	15
	14	16	2	22	13
	4	26	24	14	13
	1	24	15	18	19
	4	1	20	27	46
	36	25	23	15	18
	13	2	28	24	19
	1	5	35	29	12
	17	27	8	30	13
	6	14	1	5	19
	4	1	14	9	17
	1	2	2	9	26
	29	9	17	8	1
	2	31	12	36	9
	2	2	24	18	25
	1	2	45	16	12
	29	1	12	2	20
	27	30	1	13	15
	48	43	7	30	1
	3	1	22	30	15
	8	46	4	22	18
	5	1	36	9	32
	10	15	3	27	19
	3	2	1	17	8
	4	1	1	13	34
	1	15	42	3	18
	4	7	10	4	19
	2	5	1	18	1
	10	1	6	20	67
	18	11	27	4	20
	1	3	7	2	8
	3	44	1	7	3
	6	10	2	4	19
	4	5	5	44	5
	9	30	11	3	3
	3	11	1	25	17
	1	1	4	16	4
	4	2	50	22	9
	8	2	12	7	24
	0	5	12	1	37
	0	2	10	35	14
	0	4	45	18	1
	0	4	4	11	4
	0	6	23	26	7
	0	11	1	5	7
	0	1	26	16	28
	0	1	17	3	4
	0	2	11	5	31
	0	0	3	7	11
	0	0	6	13	24
	0	0	2	12	10
	0	0	9	11	6
	0	0	7	1	21
	0	0	15	29	16
	0	0	3	19	18
	0	0	2	3	16
	0	0	1	1	9
	0	0	14	1	6
	0	0	4	5	41
	0	0	3	15	5
	0	0	23	9	1
	0	0	15	11	10
	0	0	0	29	27
	0	0	0	11	3
	0	0	0	0	5
	0	0	0	0	10
	0	0	0	0	9
	0	0	0	0	1
	0	0	0	0	5
	0	0	0	0	7
	0	0	0	0	24
	0	0	0	0	0
	0	0	0	0	0
	0	0	0	0	0
	0	0	0	0	0
	0	0	0	0	0
	0	0	0	0	0
	0	0	0	0	0
	0	0	0	0	0
	0	0	0	0	0
	0	0	0	0	0
	0	0	0	0	0
	0	0	0	0	0
	0	0	0	0	0
	0	0	0	0	0
	0	0	0	0	0
	0	0	0	0	0
	0	0	0	0	0
	0	0	0	0	0
	0	0	0	0	0
	0	0	0	0	0
	0	0	0	0	0
	0	0	0	0	0
	0	0	0	0	0
	0	0	0	0	0
	0	0	0	0	0
	0	0	0	0	0
	0	0	0	0	0
	0		0	0	0
	0		0	0	0
	0		0	0	0
	0		0	0	0
	0		0	0	0
			0	0	0
					0
					0
					0
					0
