# Supplementary material for: Phase separation of FSP1 promotes ferroptosis
Source: Nature. 2023 Jun 28;619(7969):371–7. doi: 10.1038/s41586-023-06255-6 (PMC10338336; doi:10.1038/s41586-023-06255-6)
Supplement: Supplementary file 13 — Source Data Fig. 3 [file 41586_2023_6255_MOESM13_ESM.xlsx]

## Sheet: Sheet1
Fig. 3d	Time (sec)	Condensates 1	Condensates 2	Condensates 3	Condensates 4	Condensates 5
	-20	100	100	100	100	100
	-15	0	0	0	0	0
	-10	0	0	0	0	0
	-5	0	0	0	0	0
	0	25.3995	37.8238	46.1187	27.827	29.6468
	5	45.0528	61.447	71.8438	39.8409	49.1653
	10.1	55.5323	75.1795	78.9976	45.7774	62.2004
	15.1	59.3135	74.5272	80.3422	48.6443	62.3965
	20.2	62.2228	70.3831	81.6528	54.7948	61.6597
	25.2	64.6293	79.7515	83.7655	56.8112	57.8599
	30.3	69.1055	81.4089	83.2831	57.1806	65.2939
	35.3	68.3592	82.7952	83.0052	61.0381	65.2701
	40.4	71.3231	80.7667	81.0229	64.1728	71.3094
	45.4	68.6358	82.9345	87.1396	66.4566	62.647
	50.5	68.9823	82.7303	85.8164	61.6511	65.2
	55.5	70.9107	84.1999	84.8095	60.8401	61.4863
	60.6	77.0061	89.5007	85.9259	64.6094	70.9413
	65.7	70.263	87.728	81.0114	62.6705	60.9752
	70.7	71.6051	85.9577	84.2144	66.9277	63.9445
	75.8	69.0865	83.6022	81.4572	66.5693	64.7188
