# Supplementary material for: Phase separation of FSP1 promotes ferroptosis
Source: Nature. 2023 Jun 28;619(7969):371–7. doi: 10.1038/s41586-023-06255-6 (PMC10338336; doi:10.1038/s41586-023-06255-6)
Supplement: Supplementary file 14 — Source Data Fig. 4 [file 41586_2023_6255_MOESM14_ESM.xlsx]

## Sheet: Sheet1
Fig. 4b	icFSP1	WT			G2A				Lyn11-G2A				∆IDR1				∆LCR				∆N				∆IDR2
	( – )	0	0	0	0	0	0		0	0	0		0	0	0		0	0	0		0	0	0		0	0	0
	( + )	44.4444	79.1667	75.6757	0	0	0	0	26.9231	16.6667	22.2222	16	0	0	0	0	0	0	0	0	0	0	0	0	0	0	0	0
Fig. 4c	WT			S187C			L217R			Q319K
	100	100	76	11.1111	0	0	0	0	0	0	0	0
Fig. 4e	icFSP1 [µM]	WT			S187C			L217R			Q319K
	0	100.712	100.272	99.0168	100.376	100.169	99.4543	97.895	102.203	99.9023	101.819	102.656	95.5249
	0.01	101.916	99.8224	98.4817	100.483	101.003	100.681	99.7966	103.385	103.587	103.313	95.9632	103.142
	0.03	98.9132	99.8042	99.0128	100.024	98.2893	99.2978	101.516	101.939	100.706	97.06	98.1957	99.8069
	0.1	97.6126	98.6253	97.4884	96.6284	97.7256	97.473	101.844	99.4823	99.9808	96.9909	99.1434	97.4664
	0.3	38.0305	51.3282	58.787	94.1085	97.4611	95.7963	99.1735	96.5154	102.042	100.818	101.734	100.585
	1	1.16426	1.3385	2.06141	93.4717	98.0052	98.495	89.1203	95.3665	96.2629	96.2905	94.8211	100.722
	3	0.247227	0.382955	0.252368	81.8555	82.4732	85.3083	13.0608	13.8568	13.0151	99.7657	99.8063	99.6512
	10	0.355952	0.150404	0.373018	32.8815	35.5162	31.3081	0.000284	0.094419	0.108725	93.0219	63.4664	86.9621
Fig. 4f	Days after transplantation	Vehicle						icFSP1								Vehicle	icFSP1
	1	0	0	0	0	0	0	0	0	0	0	0	0	0		0.13	0.1
	2	0	0	0	0	0	0	0	0	0	0	0	0	0		0.32	0.2
	3	0	0	0	0	0	0	0	0	0	0	0	0	0		0.26	0.14
	4	0	0	0	0	0	0	0	0	0	0	0	0	0		0.21	0.19
	5	0	0	0	0	0	0	0	0	0	0	0	0	0		0.28	0.16
	6	29.4	32.3	40.8	25.5	23.4	42.2	24.9	31.1	24	25.6	47.3	33.8	33.2		0.18	0.12
	7	84.5	15.5	50.5	42	41.3	38.5	17.6	41.4	41.3	21.5	25.7	38	33.1			0.11
	8	113.3	29.5	90	61.5	86.2	83.4	50.8	97.6	47.9	45.6	60.4	61.1	55
	9	119.6	103	172.5	109.2	101.4	101.4	50.6	146.2	67.3	92.5	81.9	67.4	57.7
	10	150.9	209.1	266.2	149	175.6	160.8	80.3	242	99	103.1	97.5	128.5	128.4
	11	282.9	313.2	327.5	245.3	321.8	249.9	156.7	327.4	103.4	219.6	148.1	177.9	221
