# Supplementary material for: Phase separation of FSP1 promotes ferroptosis
Source: Nature. 2023 Jun 28;619(7969):371–7. doi: 10.1038/s41586-023-06255-6 (PMC10338336; doi:10.1038/s41586-023-06255-6)
Supplement: Supplementary file 15 — Source Data Extended Data Fig. 1 [file 41586_2023_6255_MOESM15_ESM.xlsx]

## Sheet: Fig.1
Ex. Fig. 1b	icFSP1 [µM]	DMSO			Lip-1 (0.5 µM)			Fer-1 (1 µM)			DFO (200 µM)			zVAD-FMK (30 µM)			Nec1-s (10 µM)			MCC950 (10 µM)			Olaparib (10 µM)
	0	98.3613	103.333	98.3054	98.4339	105.103	96.4626	98.4681	101.977	99.5551	97.3495	101.457	101.194	98.0088	105.198	96.7936	104.141	97.1657	98.6931	98.9675	100.983	100.05	103.696	96.3091	99.9946
	0.01	102.587	105.26	96.0432	107.05	104.004	110.834	101.854	92.427	95.2328	105.468	103.146	100.194	104.039	103.752	103.154	101.263	105.294	102.306	107.027	106.422	101.515	107.54	100.921	99.8671
	0.03	106.205	97.8743	98.6413	108.35	97.4454	102.38	97.8033	93.5598	91.6872	104.871	101.527	107.891	103.147	102.796	110.451	105.786	106.729	100.586	95.7292	96.0028	93.9255	110.719	104.415	98.9665
	0.1	100.589	106.416	96.9281	106.957	106.629	102.971	101.453	101.828	102.612	98.9289	111.296	101.936	95.7518	110.022	108.071	93.8934	104.537	88.3699	103.563	104.492	96.7758	102.602	102.512	99.3491
	0.3	47.2982	53.9854	53.4862	110.79	107.722	108.979	97.7768	102.831	92.1714	115.224	112.569	103.636	28.6638	39.66	49.2735	46.1277	46.0355	39.8106	52.8553	45.6049	76.1477	26.7433	28.0042	22.9858
	1	18.7336	27.6298	22.3535	108.343	107.509	109.842	93.0701	102.077	102.331	113.085	117.988	99.5344	12.0602	20.9953	23.7687	17.1565	20.5817	20.438	36.4504	24.0641	22.1058	20.6653	20.6503	12.2415
	3	0.796329	0.7508	0.791424	100.685	104.404	104.048	94.84	93.7911	100.213	115.026	113.389	98.3948	0.653577	0.845292	0.566546	0.292799	0.541908	0.344307	0.732663	0.792896	0.50762	0.722302	0.612858	0.448112
	10	0.77983	0.587203	0.778801	100.385	97.3411	97.3825	86.9553	88.8183	88.5387	101.019	94.1261	92.9935	0.625583	0.30963	0.358389	0.326781	0.043792	0.188996	0.152537	0.298527	0.190034	0.450212	0.326091	0.571205
Ex. Fig. 1c	HT-1080		RSL3 [nM]										786-O		RSL3 [nM]										A375		RSL3 [nM]										MDA-MB-436		RSL3 [nM]										NCI-H460
			0	3	10	30	100	300	1000	3000	3000 + Lip-1				0	3	10	30	100	300	1000	3000	3000 + Lip-1				0	3	10	30	100	300	1000	3000	3000 + Lip-1				0	3	10	30	100	300	1000	3000	3000 + Lip-1
	icFSP1 [µM]	0	100	101.629	96.4297	92.3431	56.7997	3.30207	0	0	90.9907		icFSP1 [µM]	0	100	101.468	98.693	100.426	97.891	0	0	0	96.801		icFSP1 [µM]	0	100	101.983	95.4715	100.185	99.4612	90.5998	46.7257	6.20059	68.3502		icFSP1 [µM]	0	100	100.554	102.576	103.607	99.9827	98.2036	68.0113	64.8144	91.6611		icFSP1 [µM]
		0.03	100.924	100.623	96.6595	93.6105	62.7959	4.16007	0.108652	0	96.6575			0.03	107.835	105.293	101.724	92.4754	99.9225	0	0	0	92.6341			0.03	105.71	107.481	99.2097	100.93	100.184	97.7946	36.9044	4.44091	70.6063			0.03	90.3287	87.2461	84.6804	84.5493	86.9835	79.8757	72.4874	50.6931	81.5221
		0.1	102.992	101.405	100.208	96.7186	55.4369	3.67083	0	0.105584	98.0827			0.1	109.408	105.108	100.515	104.526	106.548	0	0	0	98.5585			0.1	104.367	105.64	100.504	103.181	96.9568	95.9326	31.9718	3.28347	72.026			0.1	94.8577	95.4731	102.535	100.756	101.719	92.9233	67.0037	43.7106	104.285
		0.3	101.591	101.343	99.9872	83.806	29.6562	1.36601	0.017097	0.03048	94.6627			0.3	102.457	97.2456	93.8633	97.0089	99.0507	0	0	0	97.2448			0.3	104.659	104.989	100.108	96.671	98.4343	87.0521	14.2828	0.869857	71.0308			0.3	89.3282	94.5591	98.1454	97.0102	99.6254	84.7921	50.194	17.9991	105.814
		1	98.7113	102.643	98.7481	77.1878	14.1935	0.528118	0.090046	0.014444	97.8972			1	100.394	91.721	96.1378	91.8135	99.4528	0	0	0	90.3968			1	101.38	102.356	104.087	100.254	98.2524	80.8258	3.71614	0	73.7663			1	88.045	91.5844	93.9176	92.1549	92.5731	51.7701	11.5415	7.29333	97.1936
		3	100.555	98.2386	97.1359	53.0445	3.88982	0	0	0.012918	96.3168			3	106.429	97.4059	93.564	93.5175	94.1744	0	0	0	96.3878			3	104.888	107.696	101.768	103.035	100.567	52.6253	0.079991	0	72.9876			3	86.394	92.669	101.096	94.0441	86.1209	25.7961	1.26259	1.14752	101.412
		10	98.9266	98.7407	90.9167	12.0772	0.436895	0	0.077525	0.099	94.2203			10	106.644	102.798	99.2434	101.76	85.8289	0	0	0	96.173			10	104.29	106.842	102.511	101.164	98.3297	23.7111	0	0	68.3165			10	88.2492	90.8387	89.7638	85.5252	76.8363	2.24371	0.111995	0.897559	95.1154
		30	93.5716	91.5674	84.2769	3.21101	0.103345	0	0.196558	0.176625	74.291			30	110.27	104.779	105.708	99.9843	74.6199	0	0	0	87.1877			30	96.9016	94.9993	93.8199	91.3025	88.259	11.4843	0	0	51.2807			30	85.4895	84.1819	79.7759	83.2462	51.1897	0.683907	0.057105	0.368722	91.9201
		30 + Lip-1	104.047	105.239	105.149	105.027	106.404	105.594	105.695	78.6402				30 + Lip-1	95.3706	109.654	110.63	109.436	112.97	116.502	114.233	105.745				30 + Lip-1	101.575	103.273	103.85	103.331	106.332	108.177	102.997	61.049				30 + Lip-1	96.8944	69.1779	101.318	96.2898	90.6511	93.1198	96.4014	94.0479
	HT-1080		ML210 [µM]										786-O		ML210 [µM]										A375		ML210 [µM]										MDA-MB-436		ML210 [µM]										NCI-H460
			0	0.03	0.1	0.3	1	3	10	30	30 + Lip-1				0	0.03	0.1	0.3	1	3	10	30	30 + Lip-1				0	0.03	0.1	0.3	1	3	10	30	30 + Lip-1				0	0.03	0.1	0.3	1	3	10	30	30 + Lip-1
	icFSP1 [µM]	0	100	103.11	101.946	16.8846	0.75624	0	0	0	106.428		icFSP1 [µM]	0	100	108.11	107.348	103.856	21.9914	0	0	0	121.257		icFSP1 [µM]	0	100	100.687	97.7706	95.3361	92.4806	74.693	57.1074	48.9648	97.0394		icFSP1 [µM]	0	100	98.1333	99.4784	100.246	95.1865	90.1735	84.7385	86.8801	103.016		icFSP1 [µM]
		0.03	105.445	107.596	99.7146	9.49551	0.449049	0	0	0	106.985			0.03	104.011	111.957	108.508	103.992	9.56756	0	0	0	116.889			0.03	106.208	106.728	102.837	100.053	94.2197	56.79	43.7087	38.251	99.1753			0.03	101.444	95.998	94.9564	90.9081	88.1894	84.1825	79.48	76.3206	91.6977
		0.1	103.556	107.59	97.2382	8.31944	0.574867	0	0	0	113.944			0.1	96.8095	104.88	109.639	98.6292	5.33139	0	0	0	117.642			0.1	103.753	106.404	102.325	101.594	94.3959	52.6987	41.4338	33.4941	101.941			0.1	93.5685	93.9639	100.651	101.475	94.8907	89.3929	84.0663	84.2722	103.431
		0.3	101.223	108.712	97.832	3.83766	0	0	0	0	113.465			0.3	101.968	103.576	107.66	102.115	1.11502	0	0	0	124.227			0.3	104.076	104.186	106.339	103.68	93.4293	33.8946	19.1381	16.4272	107.419			0.3	98.0576	97.8076	101.293	99.4146	79.3578	70.1572	64.1208	68.7296	106.9
		1	102.122	106.306	85.1095	1.64102	0	0	0	0	113.13			1	104.763	105.73	108.079	91.4828	0	0	0	0	102.379			1	105.826	107.538	109.21	104.635	91.9216	16.2524	5.80811	4.69316	108.972			1	97.611	90.8429	99.0498	87.4378	55.9702	38.6681	29.7483	33.1099	101.694
		3	103.849	105.788	86.4263	0	0	0	0	0	109.435			3	101.522	109.75	109.222	81.4641	0	0	0	0	123.689			3	106.795	108.091	105.78	106.849	83.4652	5.16665	0	1.29976	98.2248			3	92.5862	89.7681	99.1055	80.0678	34.463	20.4032	7.47523	12.0221	98.8723
		10	105.672	102.149	63.4891	0	0	0	0	0	104.487			10	111.892	113.656	113.09	56.0931	0	0	0	0	111.989			10	108.316	105.732	102.537	104.643	74.0217	1.4452	0	0.047808	97.5847			10	93.855	92.6289	87.0666	66.1453	25.1952	4.66887	0.625808	1.41549	92.1451
		30	99.8505	89.3051	46.6294	0	0	0	0	0	88.3652			30	108.289	108.831	111.873	35.1551	0	0	0	0	119.225			30	98.5954	98.8577	94.9607	95.5468	67.1725	1.40337	0	0.626014	76.2899			30	99.0106	87.9756	84.5475	69.9511	14.2529	1.54954	0	0.30791	88.804
		30 + Lip-1	106.316	111.175	111.268	110.261	112.29	112.448	110.132	99.1887				30 + Lip-1	113.693	116.329	114.751	109.183	119.78	125.625	122.175	113.363				30 + Lip-1	99.8148	98.192	87.4954	91.0029	90.5175	99.6452	98.8016	65.636				30 + Lip-1	101.924	86.4649	96.1202	92.0815	84.5427	87.9012	89.3317	91.5307
	HT-1080		Erastin [µM]										786-O		Erastin [µM]										A375		Erastin [µM]										MDA-MB-436		Erastin [µM]										NCI-H460
			0	0.03	0.1	0.3	1	3	10	30	30 + Lip-1				0	0.03	0.1	0.3	1	3	10	30	30 + Lip-1				0	0.03	0.1	0.3	1	3	10	30	30 + Lip-1				0	0.03	0.1	0.3	1	3	10	30	30 + Lip-1
	icFSP1 [µM]	0	100	102.617	102.352	100.081	100.13	84.7677	8.60402	0	95.7273		icFSP1 [µM]	0	100	101.798	100.664	100.668	99.0888	99.86	99.7851	5.06905	91.9127		icFSP1 [µM]	0	100	98.5992	97.0626	83.9694	88.1675	57.8438	15.5476	4.628	32.6366		icFSP1 [µM]	0	100	102.264	97.1726	96.1718	104.309	100.194	59.7121	43.1868	91.7858		icFSP1 [µM]
		0.03	102.645	104.935	103.678	101.927	103.469	76.5268	9.1005	0	96.6815			0.03	101.338	103.063	100.387	101.374	100.108	102.151	101.42	5.41932	87.0641			0.03	98.8744	99.6891	93.016	91.452	85.2374	46.8124	20.5676	6.04426	30.4678			0.03	103.331	100.594	96.9979	97.8436	97.2464	98.6145	28.1484	18.7721	85.9685
		0.1	102.426	104.927	103.98	105.711	102.727	83.2724	8.4439	0	99.2958			0.1	100.177	101.439	102.687	104.484	101.534	101.874	104.154	3.68284	92.3151			0.1	102.382	99.0248	91.5758	87.4361	93.3952	52.4359	23.6583	6.91316	30.7357			0.1	103.945	99.3662	98.8247	107.039	104.901	103.855	44.4524	19.0995	88.1868
		0.3	99.7674	104.872	103.819	102.93	104.232	73.7502	9.66108	0	100.292			0.3	98.2967	102.525	100.797	97.6192	101.398	98.4068	100.987	1.2626	91.0145			0.3	100.888	98.8026	95.2649	96.8879	95.5536	57.8897	23.4926	7.43185	29.5089			0.3	100.88	99.3261	103.327	97.5056	97.3237	97.6101	35.2974	17.139	90.6471
		1	100.4	105.807	104.558	104.163	104.626	61.905	8.36514	0	90.1223			1	100.141	102.009	101.555	104.318	98.6163	102.502	103.509	2.06521	91.4311			1	96.3368	100.751	94.154	98.3789	93.9985	51.9548	19.4037	6.3949	28.607			1	103.841	104.302	105.519	111.624	113.378	106.16	20.5748	14.6486	77.2696
		3	102.275	107.391	106.572	104.321	102.809	43.0396	3.70676	0	90.9624			3	99.2088	104.19	102.77	102.408	100.517	100.32	102.917	0.785142	88.7106			3	94.9483	100.736	91.6037	90.6378	81.4308	42.6363	15.338	5.19062	28.7123			3	105.33	105.556	103.011	100.978	100.634	98.7198	9.36282	10.9895	86.6456
		10	103.633	104.284	104.258	101.794	96.9779	33.0473	2.81305	0	91.8162			10	103.936	106.495	103.015	98.2967	100.474	101.1	78.6115	0.371436	90.6115			10	94.3484	94.53	88.59	86.3511	79.8021	37.1953	8.74172	4.58333	26.4114			10	104.439	101.355	91.5773	92.9551	90.1815	88.6852	4.57153	6.63181	83.2101
		30	99.9201	100.473	100.024	97.88	95.4813	36.9289	3.82838	0	100.417			30	102.934	104.591	100.557	100.355	100.734	103.058	27.0802	0.498248	89.3726			30	85.441	87.065	82.6228	79.7243	76.3254	21.5061	3.93903	3.45486	23.9878			30	96.7615	92.4774	89.7779	89.4806	81.8225	82.5144	3.37453	4.24657	71.1293
		30 + Lip-1	100.312	100.141	103.431	102.461	102.899	100.59	99.1649	87.103				30 + Lip-1	94.7568	96.7161	93.2211	94.4415	94.6461	98.0502	97.4284	90.5506				30 + Lip-1	86.7912	90.5292	86.1312	84.2482	74.7718	46.7088	34.1731	22.9793				30 + Lip-1	100.669	98.8144	90.3612	94.0694	82.6953	81.3107	62.7936	59.4669
	HT-1080		FIN56 [µM]										786-O		FIN56 [µM]										A375		FIN56 [µM]										MDA-MB-436		FIN56 [µM]										NCI-H460
			0	0.03	0.1	0.3	1	3	10	30	30 + Lip-1				0	0.03	0.1	0.3	1	3	10	30	30 + Lip-1				0	0.03	0.1	0.3	1	3	10	30	30 + Lip-1				0	0.03	0.1	0.3	1	3	10	30	30 + Lip-1
	icFSP1 [µM]	0	100	94.6455	51.5575	10.6947	2.36966	1.64136	0.053269	0.810402	96.5388		icFSP1 [µM]	0	100	101.272	100.339	93.7311	9.60165	2.09187	3.83764	0.00214	73.7853		icFSP1 [µM]	0	100	96.7903	92.5614	87.5812	59.2183	47.5388	27.1703	17.4932	27.7197		icFSP1 [µM]	0	100	95.5322	97.7361	91.0576	97.0806	83.683	87.6683	64.0054	90.62		icFSP1 [µM]
		0.03	101.808	94.9228	46.8428	11.5332	2.50802	1.52364	0.172053	0.599984	98.4593			0.03	100.361	96.8146	97.1109	91.7679	9.91991	1.50836	4.37227	0	78.1511			0.03	101.409	98.9077	92.1946	88.4194	51.5551	50.1189	24.7815	12.3236	24.0327			0.03	101.45	106.515	98.4727	104.068	94.4807	87.7407	90.0072	66.2425	96.7241
		0.1	99.6742	91.6387	46.3042	7.6171	2.01353	1.26545	0	0.518566	96.4586			0.1	102.434	96.3496	94.6989	87.603	3.98139	1.40013	4.10033	0	79.8217			0.1	96.6573	99.4014	95.9256	87.1616	56.7299	45.9796	24.7999	11.404	29.2577			0.1	106.684	104.687	102.844	96.6755	111.097	88.5312	106.335	83.2713	102.207
		0.3	98.1244	87.626	33.0422	6.06619	1.32123	0.404381	0	0.279089	93.7302			0.3	98.8793	93.744	110.292	95.7352	6.37361	0.404572	4.35224	0	81.0924			0.3	94.4428	101.171	94.4	85.486	56.0726	42.8645	22.6898	13.1424	24.8159			0.3	102.288	106.189	108.409	109.13	99.7936	100.68	91.7594	76.657	107.797
		1	94.8579	67.0086	8.00417	1.93074	0.17585	0.084199	0	0.023604	94.8253			1	99.0837	103.09	106.534	97.7248	0.238871	0	0.435458	0	82.5016			1	92.2203	100.01	92.0953	83.4993	36.4413	29.0088	12.6898	8.26882	26.8169			1	104.076	107.771	105.443	96.8912	100.004	74.4172	81.7535	51.1187	98.5183
		3	92.5948	35.1526	1.25762	0.08994	0	0	0	0	92.7673			3	97.6356	104.326	96.0834	84.1646	0	0	0	0	77.5371			3	92.0241	96.0743	88.9683	82.6689	26.5356	14.9731	8.43504	3.63615	22.5262			3	111.825	111.856	101.72	95.5349	88.124	55.9539	55.8409	41.5363	97.9024
		10	82.0177	2.16918	0	0	0	0	0	0	93.3442			10	102.818	101.167	94.2787	68.7798	0	0	0	0	74.2757			10	86.4011	87.1665	79.638	62.1276	6.27096	3.40994	3.4812	1.0263	25.5917			10	110.4	108.065	98.7762	81.1656	66.9352	28.8524	35.0881	23.5674	94.5753
		30	80.5431	0.81001	0	0	0	0	0	0	88.048			30	106.594	107.563	100.738	69.8511	0	0	0	0	75.6364			30	79.7255	83.5236	75.0572	60.9888	9.15879	4.27155	3.2764	1.87034	25.5405			30	108.653	105.201	99.9414	69.8056	51.2651	12.4402	13.9989	7.3033	91.0624
		30 + Lip-1	94.2619	100.044	100.394	99.5592	94.7065	95.1486	92.4684	94.1704				30 + Lip-1	91.8886	94.9672	93.6831	89.2165	81.1165	77.9036	78.3294	76.4102				30 + Lip-1	84.5501	83.8058	79.7879	82.702	56.6806	54.9229	34.9416	15.9861				30 + Lip-1	104.847	108.282	107.592	112.395	96.2965	87.4325	89.2092	84.7173
	HT-1080		FINO2 [µM]										786-O		FINO2 [µM]										A375		FINO2 [µM]										MDA-MB-436		FINO2 [µM]										NCI-H460
			0	0.1	0.3	1	3	10	30	30 + Lip-1					0	0.1	0.3	1	3	10	30	30 + Lip-1					0	0.1	0.3	1	3	10	30	30 + Lip-1					0	0.1	0.3	1	3	10	30	30 + Lip-1
	icFSP1 [µM]	0	100	100.23	98.8571	96.442	0	0	0	87.8972			icFSP1 [µM]	0	100	104.881	106.134	100.891	60.9575	2.6243	0	54.9805			icFSP1 [µM]	0	100	100.422	95.9469	90.5789	69.0938	0.718999	0	19.8017			icFSP1 [µM]	0	100	107.553	106.443	104.077	101.864	79.9573	13.5635	90.8943			icFSP1 [µM]
		0.1	103.477	104.357	104.179	100.292	0	0	0	65.5602				0.1	104.77	104.479	106.337	105.816	57.7953	1.32319	0	52.303				0.1	105.518	105.155	101.099	92.4768	60.3051	0	0	20.4029				0.1	102.776	100.614	99.0753	101.315	104.497	81.3185	14.0514	91.2665
		0.3	104.696	112.053	107.091	104.767	0	0	0	66.4893				0.3	103.81	111.104	112.316	109.483	50.7157	1.73175	0	56.9909				0.3	101.477	104.164	104.521	97.7184	57.5455	0	0	18.9507				0.3	99.2493	101.704	104.046	101.796	105.521	82.7023	19.1531	94.5977
		1	100.993	106.622	104.301	91.5071	0	0	0	72.5683				1	104.24	111.704	110.536	106.588	37.3371	0.513721	0	56.1307				1	102.644	105.256	102.015	93.6931	55.5931	0	0	18.4465				1	96.8864	101.912	101.724	105.451	102.295	72.9124	18.6367	86.9869
		3	100.656	106.074	103.665	81.5305	0	0	0	47.1321				3	106.856	106.739	106.146	104.472	15.856	0	0	52.6442				3	99.7708	102.64	96.2016	90.5196	36.9564	0	0	19.5301				3	99.9905	101.672	104.023	100.203	97.4116	63.7468	17.3136	85.2185
		10	104.861	102.183	94.7383	28.6926	0	0	0	54.7759				10	106.915	104.302	107.207	104.571	4.28069	0	0	51.2021				10	102.7	95.6384	94.7914	83.4291	23.5459	0	0	17.1752				10	99.9617	95.7925	96.1533	93.6613	92.2056	33.0594	6.4872	85.697
		30	97.7319	97.8543	85.7003	3.56003	0	0	0	14.4095				30	112.749	109.114	110.45	108.074	1.58232	0	0	45.9364				30	88.0392	85.8382	82.9183	69.1762	4.96131	0	0	12.1784				30	97.3918	96.0781	88.4643	89.2442	83.1203	12.4453	2.78985	80.3538
		30 + Lip-1	96.6416	101.145	108.301	100.626	95.682	46.8321	2.28502					30 + Lip-1	99.301	97.2834	96.6114	100.459	95.1671	71.5744	52.5157					30 + Lip-1	89.9776	87.6463	82.6323	81.2172	65.7443	29.6814	10.6167					30 + Lip-1	107.371	108.105	99.4367	96.7337	91.4667	95.1581	82.1067
	HT-1080		BSO [µM]										786-O		BSO [µM]										A375		BSO [µM]										MDA-MB-436		BSO [µM]										NCI-H460
			0	1	3	10	30	100	300	1000	1000 + Lip-1				0	1	3	10	30	100	300	1000	1000 + Lip-1				0	1	3	10	30	100	300	1000	1000 + Lip-1				0	1	3	10	30	100	300	1000	1000 + Lip-1
	icFSP1 [µM]	0	100	102.554	84.4643	19.1729	13.2392	12.1326	7.44118	3.43681	80.3459		icFSP1 [µM]	0	100	109.526	110.632	96.0937	85.9163	81.0076	84.4247	80.5545	98.5792		icFSP1 [µM]	0	100	102.325	99.0914	99.2441	82.1461	63.5463	44.2799	34.5095	67.8663		icFSP1 [µM]	0	100	109.846	111.863	93.9228	80.7305	86.7524	80.1735	73.4322	82.5922		icFSP1 [µM]
		0.03	102.27	98.9481	79.8273	18.3447	10.3694	7.67558	7.25451	7.95645	83.8978			0.03	116.791	124.66	112.488	98.8343	102.357	94.3451	93.3201	81.2627	98.9352			0.03	102.924	105.904	104.876	95.9906	90.3353	64.7023	43.5897	30.3385	66.4174			0.03	105.81	107.483	102.308	98.2487	88.4641	78.7546	80.1709	71.5114	78.679
		0.1	113.77	100.828	80.4397	18.2519	12.7801	7.06705	9.02836	6.28449	83.5229			0.1	124.312	126.455	128.724	100.662	98.6198	95.9544	85.5824	85.0795	94.8762			0.1	104.071	104.052	99.7297	100.113	84.9477	67.0494	49.2029	28.8072	67.6943			0.1	106.464	110.027	103.116	95.2028	84.1543	82.3217	69.3378	70.3651	72.3546
		0.3	107.291	89.1353	70.2276	11.7034	9.91448	4.53854	5.81906	4.36566	88.4449			0.3	109.381	125.955	121.728	106.717	109.92	95.1286	77.8187	80.3783	82.2845			0.3	103.364	106.412	103.668	98.1427	95.1475	65.5731	41.9968	31.3052	63.6787			0.3	99.8269	107.666	101.72	89.1914	86.9455	69.1123	67.8489	58.5125	69.95
		1	94.0938	55.4369	37.1925	7.92242	4.23058	1.78927	2.5812	1.65547	84.7339			1	107.317	124.953	116.19	97.2078	92.5028	63.3565	69.5022	56.5114	74.5275			1	98.3061	110.413	113.198	106.528	83.3779	63.4641	36.5846	29.7664	69.1603			1	105.537	107.019	95.141	90.7351	79.6738	63.4454	61.9245	55.2488	70.9066
		3	90.3448	40.8456	23.1979	2.54556	1.57199	1.06977	0.707661	0.562535	69.5868			3	111.753	114.851	119.989	88.324	84.4608	52.723	42.7002	18.7013	78.9917			3	99.3508	97.2981	99.2587	97.3789	75.6848	58.5147	33.7293	30.9791	60.1693			3	104.345	111.414	100.983	102.013	73.4774	69.9134	62.8803	62.3439	70.0576
		10	58.8267	17.3382	4.09597	0.695815	0.119424	0.321512	0.229333	0.090487	80.5869			10	110.248	120.248	99.9299	84.5327	52.8025	10.6306	7.38138	3.89752	74.9361			10	95.538	88.4414	92.9288	91.9652	68.4747	55.6389	29.9537	22.2549	60.727			10	120.4	104.89	97.4498	100.424	78.5627	74.053	57.6983	63.1674	73.3425
		30	47.8634	8.44259	2.84766	0.5351	0.324073	0.142795	0.183109	0.099796	61.2136			30	105.66	116.743	115.153	54.6391	16.4717	3.94123	3.11665	2.63829	83.9814			30	87.8923	80.3121	86.8618	86.716	64.9159	38.8608	18.8041	17.252	62.3952			30	106.342	100.184	92.5733	90.0572	55.5863	53.825	51.8851	45.7397	69.4887
		30 + Lip-1	102.907	108.054	104.35	99.1749	89.8381	69.3542	68.8775	54.1666				30 + Lip-1	97.4456	106.853	105.335	98.1981	80.4708	73.591	85.5031	78.5995				30 + Lip-1	75.9311	90.8727	82.5647	72.3257	64.1218	77.0893	63.4011	62.7841				30 + Lip-1	110.338	103.192	90.3766	93.5736	86.442	75.962	82.3429	66.5824
Ex. Fig. 1d	HT-1080		STS [µM]										THP-1		Nigericin [µM]										HT-29		TNFα (ng/mL) + SZ
			0	0.003	0.01	0.03	0.1	0.3	1	3	3 + zVAD				0	0.03	0.10	0.30	1.00	3.00	10.00	10 + MCC950					0	0.0001	0.001	0.01	0.1	1	10	100	100 + Nec-1s
	icFSP1 [µM]	0	100	98.6082	90.6825	75.0696	55.08	33.4434	17.8249	1.8346	26.2667		icFSP1 [µM]	0	100	98.4209	105.631	88.6117	95.494	67.3105	40.8242	133.56			icFSP1 [µM]	0	100	56.6394	49.2769	44.6562	39.5675	36.9249	35.4676	30.1608	100.542
		0.03	99.317	100.827	91.8709	74.2634	53.7296	32.9314	18.7168	1.89084	22.8467			0.1	111.388	98.0812	89.8796	84.4414	91.4747	84.2919	39.3596	117.431				0.03	100.171	55.2126	49.8225	45.3304	39.3771	36.8868	34.5215	33.1383	103.08
		0.1	100.309	101.105	94.2563	75.1526	54.8244	34.4577	18.0052	1.43956	24.6907			0.3	99.244	93.5404	92.4118	90.3087	89.7993	65.3405	34.6205	113.074				0.1	104.99	68.8897	49.2293	43.5629	38.8767	34.8934	35.4689	35.3423	105.235
		0.3	96.0602	103.205	99.6307	75.2418	53.8977	32.7474	21.7621	1.79209	23.9208			1	108.135	98.3318	92.6868	94.0035	97.7582	66.5864	36.9605	120.56				0.3	102.81	67.0736	48.7791	41.9937	35.4123	33.0873	34.3794	32.9185	104.09
		1	99.0998	104.221	98.0188	81.049	59.6909	35.9718	25.1266	2.12628	12.8978			3	109.534	100.754	94.5836	98.3318	98.4828	66.7919	34.2955	120.597				1	102.955	67.4682	49.0223	44.03	35.383	35.8876	33.0547	33.4042	105.688
		3	98.0485	106.361	100.829	82.6774	63.0626	36.1329	23.0577	1.89366	17.9685			10	109.002	100.981	98.0112	99.8117	96.5408	63.6587	32.2324	117.358				3	100.628	66.9936	47.5235	44.7173	37.806	34.1412	32.399	31.4121	106.279
		10	101.997	105.41	96.9082	81.708	64.3332	38.6653	20.173	1.13928	25.3618			30	114.278	104.016	94.4762	98.7377	100.474	63.0883	30.316	111.529				10	103.453	70.253	48.2647	42.7993	36.9217	35.6192	32.6554	34.4862	104.149
		30	101.42	100.821	95.8735	83.9456	64.0614	42.6917	22.3205	2.02235	22.7718			30 + Lip-1	107.008	103.096	91.1245	94.9965	104.077	60.3007	30.5871	116.612				30	97.4356	68.9077	46.7472	44.059	34.0378	33.6675	31.6167	32.7069	96.9115
		30 + Lip-1	96.8936	97.7771	86.2181	73.0247	57.0192	34.3322	19.6348	2.42604																30 + Lip-1	91.5046	60.9867	47.3391	42.1604	33.8181	29.1599	28.7808	25.6273
Ex. Fig. 1g	Dox [µg/mL]	sgFSP1 #1			sgFSP1 #1 + Lip-1 (0.5 µM)			sgFSP1 #2			sgFSP1 #2 + Lip-1 (0.5 µM)
	0	100.922	109.283	89.7949	102.744	100.045	97.2106	79.4777	106.675	113.847	95.2854	104.018	100.697
	0.5	92.5354	102.518	98.4696	102.904	104.022	105.197	70.7268	69.9508	78.3053	102.165	96.298	78.9769
	5	75.4927	83.6363	82.0119	108.698	102.802	97.0585	71.6764	57.1947	50.3043	91.2588	94.1906	77.2599
	50	44.5955	40.7598	52.5564	87.0332	74.1036	77.4603	20.4493	20.6158	21.9784	66.8198	66.3975	54.9907
Ex. Fig. 1h	Inhibitor [µM]	iFSP1			+ Lip-1 (0.5 µM)			icFSP1			+ Lip-1 (0.5 µM)
	0	102.892	107.532	89.5762	102.748	107.222	105.98	111.038	96.7412	92.2206	106.98	94.1534	86.449
	0.03	85.9327	101.982	95.3013	99.7867	99.537	112.525	99.0585	100.396	106.779	106.358	96.018	85.5289
	0.1	89.0929	91.341	93.7434	108.411	113.147	120.685	103.646	100.657	89.7232	109.888	99.883	84.5734
	0.3	70.4508	74.0493	67.8578	102.657	101.665	113.596	85.7616	90.6668	85.7592	110.377	97.9048	93.7986
	1	51.2213	52.2094	45.6953	105.856	99.3632	112.78	49.705	47.7531	45.6056	100.92	98.7014	86.1981
	3	38.8707	36.1952	39.9935	96.7573	88.82	102.63	44.9684	43.8082	36.4021	99.5119	105.532	92.8076
	10	27.0126	23.5039	23.5881	44.9072	43.7021	47.1609	10.0485	13.7066	10.554	105.621	94.2288	81.7816
	30	6.25441	6.91776	6.20095	10.7187	9.19675	9.61109	8.57011	6.31021	8.23258	88.1017	80.1354	71.6511
Ex. Fig. 1i	Inhibitor [µM]	iFSP1			+ Lip-1 (0.5 µM)			icFSP1			+ Lip-1 (0.5 µM)
	0	92.8342	100.091	107.075	99.4269	97.5738	96.7352	98.5898	98.9126	102.498	97.8667	93.1338	98.5602
	0.03	97.4343	105.846	101.554	101.741	104.896	107.632	100.722	100.382	99.8119	107.16	99.0532	98.5072
	0.1	108.867	101.307	104.67	101.364	102.471	101.835	101.002	100.909	99.3795	97.9068	94.1453	95.5257
	0.3	99.8779	97.9343	100.739	94.3564	98.1809	92.7469	91.0338	102.966	91.5167	96.3172	91.8747	87.8579
	1	101.679	97.624	98.9258	105.989	98.7897	105.016	99.8319	101.532	100.074	109.5	103.783	101.731
	3	96.3836	96.5197	94.7434	88.3194	89.6091	86.4893	93.2578	104.693	104.388	100.58	102.194	97.6209
	10	51.6232	55.2721	46.2432	52.0335	54.9767	53.5877	101.174	104.228	96.353	104.61	97.3892	96.7311
	30	9.15932	7.80896	8.26991	8.1672	7.1527	8.56049	88.1793	89.0392	94.4771	91.4246	91.3994	84.6915
Ex. Fig. 1j	Inhibitor [µM]	iFSP1			icFSP1
	0	102.174	93.385	104.441	97.859	110.321	91.8197
	0.01	104.653	104.371	103.083	118.105	99.3795	108.206
	0.1	87.7124	98.8864	87.7658	104.976	102.906	102.143
	1	74.9977	85.7591	83.3399	100.451	105.031	89.6003
	10	51.724	62.7229	60.4747	118.174	91.5548	104.207
Ex. Fig. 1l	RSL3 [nM]	( – )			( – )			iFSP1 (5 µM)			icFSP1 (5 µM)
MDA-MB-436	0	103.948	104.114	91.9384	98.1718	103.823	98.0052	97.7004	97.7187	95.7051	103.493	114.114	108.079
	3	98.4656	111.489	85.5763	98.0117	110.189	96.7321	91.7644	89.3734	88.0795	86.7392	95.5731	99.5844
	10	91.6824	100.178	89.3057	91.1706	111.426	100.744	94.489	90.5845	86.5202	89.8058	90.6366	94.9886
	30	86.3716	98.3591	90.505	30.8	41.1128	47.2134	57.1054	57.3769	55.1255	51.6795	44.552	45.2859
	100	86.4519	93.9149	85.121	0.802002	0.921704	0.814451	2.23747	0	1.70015	1.94252	0.664393	1.03298
	300	81.8515	88.9942	83.7945	0.61814	0	0	0.471242	0	0.05152	0	0	0
	1000	72.5985	75.6651	68.3944	0.698388	0.842988	0	0	0	0.052286	0	0	0
	3000	51.4355	58.382	56.1131	0.18798	0	0	0	0	0	0	0	0
Ex. Fig. 1l	RSL3 [nM]	( – )			( – )			iFSP1 (5 µM)			icFSP1 (5 µM)
786-O	0	101.209	103.498	95.2937	100.27	102.565	97.1651	103.151	97.2152	99.6343	104.684	96.9824	98.3333
	3	100.351	98.3043	92.1204	97.3633	102.896	99.0217	100.089	96.3428	95.8904	93.8654	86.0553	92.984
	10	96.4563	99.7759	97.7624	95.4545	102.375	97.2914	100.689	95.9308	91.9286	85.5885	89.4436	98.2526
	30	97.187	100.869	97.2304	86.6294	91.4507	86.0386	90.8644	92.8689	91.0618	83.9317	79.1297	80.8849
	100	29.6464	30.1302	28.6368	0	0	0	0	0	0	0	0	0
	300	0	0.103955	0	0	0	0	0	0	0	0	0	0
	1000	0	0	0	0	0	0	0	0	0	0	0	0
	3000	0	0	0	0	0	0	0	0	0	0	0	0
Ex. Fig. 1l	RSL3 [nM]	( – )			( – )			iFSP1 (5 µM)			icFSP1 (5 µM)
A375	0	99.9877	101.906	98.1063	101.211	98.9492	99.8398	96.8434	97.8385	105.318	98.6687	100.35	100.981
	3	102.428	97.8452	93.5273	101.374	100.871	87.073	92.2694	95.2061	93.619	91.7696	94.3999	89.501
	10	98.6819	109.624	106.507	96.2567	99.8638	91.2114	102.802	86.3809	95.1128	89.2198	92.937	92.7608
	30	100.084	110.69	105.927	91.7424	98.3628	93.9901	94.8844	83.8256	85.6499	82.1442	87.8206	82.7741
	100	92.6428	100.825	92.1255	0.436239	1.19408	0.730308	2.50052	0.69764	2.1972	0	0.341136	0
	300	57.7012	76.2053	70.5712	0	0	0	0	0	0	0	0	0
	1000	23.4965	30.0417	31.2021	0	0	0	0	0	0	0	0	0
	3000	7.50022	8.33182	9.19513	0	0	0	0	0	0	0	0	0
Ex. Fig. 1l	RSL3 [nM]	( – )			( – )			iFSP1 (5 µM)			icFSP1 (5 µM)
H460	0	101.302	100.145	98.5523	104.851	97.1486	98.0006	107.512	96.6102	95.8783	102.875	97.5508	99.5737
	3	105.059	113.233	88.9137	105.144	106.398	107.591	110.161	102.908	96.6356	103.739	107.159	107.567
	10	103.233	106.512	95.727	104.924	103.744	110.871	98.3792	94.8212	94.1079	101.073	106.798	109.825
	30	97.736	105.215	100.762	92.1125	95.5245	100.347	100.023	96.9599	98.2088	90.4012	89.124	105.08
	100	97.5745	102.132	89.347	8.75924	11.9716	12.1635	39.9564	36.6183	32.4768	17.4745	16.832	18.0018
	300	104.486	104.279	96.2634	0.606509	0.853446	0.893158	4.48619	4.01705	3.75338	1.84082	1.38112	1.9268
	1000	89.0062	87.7817	95.0339	0.292154	0	0	1.22385	1.00902	1.52956	0.489807	0.467548	0.517362
	3000	61.5495	63.2794	62.4341	0.560317	0.236347	0.213588	1.37405	1.01266	1.20031	0.733975	0.436218	0.678008
[truncated: 10 more columns]
