# Supplementary material for: Phase separation of FSP1 promotes ferroptosis
Source: Nature. 2023 Jun 28;619(7969):371–7. doi: 10.1038/s41586-023-06255-6 (PMC10338336; doi:10.1038/s41586-023-06255-6)
Supplement: Supplementary file 16 — Source Data Extended Data Fig. 2 [file 41586_2023_6255_MOESM16_ESM.xlsx]

## Sheet: Sheet1
Ex. Fig. 2a	4T1		icFSP1 [µM]
			0	0.005	0.01	0.05	0.1	0.5	1	5	10
	RSL3 [nM]	0	100	103.856	96.6027	96.2673	103.004	102.186	104.005	105.103	99.7221
		3	112.934	116.476	113.789	110.75	117.774	118.353	113.358	109.659	109.425
		10	111.186	130.569	121.478	120.318	135.692	137.436	130.924	120.45	112.351
		30	114.179	131.385	134.236	128.866	130.397	134.965	139.217	127.078	113.616
		100	81.0354	101.031	91.09	101.989	111.795	102.038	114.673	92.234	79.0103
		300	8.71377	1.77026	1.19769	1.42505	2.65517	0.844755	1.17187	3.67333	0.739825
		1000	0	0	0	0	0.0135888	0	0	0	0.100172
		3000	0.465874	0.14658	0	0	0	0	0	0	0.26721
Ex. Fig. 2b	B16F10		icFSP1 [µM]
			0	0.005	0.01	0.05	0.1	0.5	1	5	10
	RSL3 [nM]	0	100	99.7002	95.6881	89.4444	91.9411	95.9365	91.5236	88.501	92.0496
		3	113.794	112.035	116.544	96.2272	103.168	101.49	99.2841	95.9025	96.4489
		10	108.255	118.146	113.222	107.655	108.079	108.733	102.893	96.169	96.6318
		30	105.629	113.691	110.778	105.864	107.696	103.016	101.294	94.5237	89.0788
		100	97.6552	101.625	102.393	97.9777	95.7225	93.3279	88.267	88.4086	81.3931
		300	86.7339	96.4262	93.9613	87.026	83.1035	88.7942	81.9398	86.9832	68.9673
		1000	33.547	43.8564	42.1699	44.3218	43.1633	36.6697	41.0174	35.8394	24.0885
		3000	5.77517	9.53368	9.17523	10.534	10.6358	8.51257	11.2408	9.42024	6.01419
Ex. Fig. 2c	Rat1		icFSP1 [µM]
			0	0.01	0.03	0.1	0.3	1	3	10
	RSL3 [nM]	0	100	102.624	103.224	99.8648	98.9843	106.585	103.321	101.14
		3	98.8291	101.362	96.4013	100.976	99.7533	103.97	102.9	88.6261
		10	95.7131	104.871	104.09	103.392	99.5429	105.785	97.187	95.9832
		30	95.5841	106.55	95.4547	102.031	101.001	108.121	108.06	92.1699
		100	68.4067	83.3551	75.9173	81.7913	76.6453	83.5506	69.6218	69.3893
		300	0	0	0	0	0	0	0	0
		1000	0	0	0	0	0	0	0	0
		3000	0	0	0	0	0	0	0	0
Ex. Fig. 2f	icFSP1 [µM]	WT			WT + Lip-1 (0.5µM)			hFSP1			hFSP1 + Lip-1 (0.5µM)			mFsp1			mFsp1 + Lip-1 (0.5µM)
	0	109.152	104.477	86.371	86.6734	97.8269	95.8958	101.69	91.2023	107.108	109.966	108.07	112.898	101.41	94.0156	104.574	109.87	112.57	109.827
	0.01	107.293	99.7443	101.948	88.3322	89.6224	98.7643	90.0767	90.9048	89.3968	104.402	110.771	113.522	99.2023	104.497	107.894	109.588	109.255	110.367
	0.05	106.774	100.873	107.06	91.9544	98.2274	87.5486	101.978	91.6848	107.865	109.489	109.236	110.583	106.272	102.183	103.071	111.989	108.53	106.779
	0.1	106.562	100.031	91.5685	93.8614	92.6707	90.8502	87.9587	87.5576	86.3676	109.75	112.447	111.768	101.708	101.425	106.45	102.961	107.913	104.774
	0.5	102.952	92.6233	88.5456	93.9474	98.8999	100.671	37.967	35.7003	35.7686	109.176	110.069	111.813	106.816	103.247	105.483	108.975	108.753	105.212
	1	100.002	94.4407	94.0126	96.2826	97.6383	94.4089	10.2155	6.8893	9.28512	108.829	111.684	113.853	103.89	99.6601	105.676	107.338	108.45	108.707
	5	112.869	99.0104	99.062	96.1082	95.826	92.7745	0.217343	0.2544	0.365078	91.3655	105.561	108.286	100.878	101.666	99.069	103.552	109.84	109.188
	10	98.2776	89.9374	85.1429	84.7138	86.8021	91.4862	0.107354	0.154567	0.311217	105.278	105.926	104.35	90.3857	92.9501	96.9093	107.917	110.676	109.482
Ex. Fig. 2g	icFSP1 [µM]	WT			WT + Lip-1 (0.5µM)			hFSP1			hFSP1 + Lip-1 (0.5µM)			mFsp1			mFsp1 + Lip-1 (0.5µM)
	0	102.327	101.561	96.1127	94.2968	99.0568	105.761	103.247	100.145	96.6083	106.065	100.425	94.5964	95.8988	98.3261	105.775	98.3895	101.52	109.724
	0.01	112.454	111.922	111.355	91.5789	98.3975	110.08	105.751	115.698	107.454	103.704	106.054	104.512	101.467	110.306	108.511	104.347	100.476	111.317
	0.05	113.028	116.888	108.31	97.2667	97.8496	97.9615	124.931	121.76	118.629	113.043	107.691	103.936	101.24	93.7336	109.866	106.836	95.1473	107.04
	0.1	113.164	116.551	99.4794	94.0207	95.1407	102.131	129.845	120.397	117.42	116.445	106.296	105.607	93.3568	106.157	95.3301	100.549	94.3862	100.389
	0.5	104.343	118.324	101.955	94.7519	95.4802	103.052	114.764	107.665	109.143	116.794	108.703	105.236	89.1507	108.795	103.349	100.861	96.6519	103.242
	1	104.43	122.033	109.79	99.1331	98.9133	106.282	92.7074	90.418	78.0338	110.83	109.578	102.266	93.7602	83.1808	91.9698	90.7471	88.912	116.24
	5	102.119	103.951	102.416	90.8355	99.669	89.1076	2.11233	1.00885	0.784972	93.6542	99.3262	89.8372	89.9963	84.7846	84.3101	84.2625	105.269	118.368
	10	101.839	102.775	93.5606	79.2333	86.1892	94.3217	0	0.200145	0	89.3427	84.2225	84.129	82.6046	86.9418	80.0749	95.3845	95.8354	98.235
Ex. Fig. 2h	icFSP1 [µM]	Pfa1 Gpx4 WT + mFsp1-HA			Pfa1 Gpx4 WT + mFsp1-HA + Lip1 (500 nM)			Pfa1 Gpx4 KO + mFsp1-HA			Pfa1 Gpx4 KO + mFsp1-HA + Lip1 (500 nM)
	0	100.686	99.0373	100.276	97.5315	102.586	99.8821	102.11	102.131	95.7585	94.1275	99.9869	105.886
	0.01	117.44	111.257	95.8939	104.63	90.8065	97.3434	113.135	97.2146	98.493	83.6496	99.3496	94.9625
	0.05	113.109	117.068	96.0226	94.8654	92.3875	89.6165	99.9692	101.085	98.9187	89.1146	99.6244	87.8952
	0.1	104.696	107.709	94.9963	89.6157	79.5013	84.0755	98.7609	86.8818	92.0865	95.0075	96.0982	81.9069
	0.5	106.27	93.2318	91.8785	89.8505	92.2067	88.7093	84.8544	103.31	98.1507	92.554	97.8541	92.9115
	1	104.859	86.4462	84.6779	92.3938	102.255	85.2116	97.4784	91.8249	101.31	88.0688	98.884	99.9135
	5	106.669	85.2991	83.3967	90.8064	104.063	104.603	78.194	89.9407	86.9727	98.8088	102.825	92.8258
	10	114.163	115.087	113.924	102.644	99.3827	106.535	81.3184	81.8343	82.9523	105.43	101.261	95.3543
Ex. Fig. 2i	DMSO			icFSP1 (2.5 µM)			+ Lip-1 (0.5 µM)
	0.035328	0.053895	0.107764	0.056991	0.085802	0.12438	0.044068	0.099047	0.094246
Ex. Fig. 2j	RSL3 [nM]	Mock			Human			Mouse			Rat			Chicken			Frog
	0	99.0468	98.4512	102.502	97.9745	105.736	96.2892	98.6968	97.8394	103.464	98.3327	99.0046	102.663	101	99.6903	99.3099	100.79	98.9007	100.309
	3	99.4465	97.678	98.6968	113.948	106.22	101.425	100.181	106.97	106.962	100.788	100.986	104.485	100.028	100.061	98.8894	98.9956	99.6466	100.257
	10	84.8749	80.8305	84.8978	107.099	96.4789	106.21	104.264	105.232	110.454	100.941	101.779	104.27	99.3667	99.9945	98.7136	102.123	101.583	100.756
	30	3.62209	7.79418	10.4227	98.9437	107.692	105.517	98.0819	102.377	106.681	102.724	103.177	103.965	99.1831	98.657	98.0054	92.9512	92.4546	87.7385
	100	0.131956	0	0	98.2982	100.43	101.262	90.81	98.5926	96.3478	103.851	100.935	101.612	99.569	99.1309	98.397	64.6004	65.9657	64.4272
	300	0	0	0	98.0164	97.2679	95.4669	88.8187	91.4455	89.986	102.274	101.064	105.397	99.4711	99.6107	98.9995	50.5915	48.3882	47.8873
	1000	0.168593	0	0	86.333	93.6998	84.9477	79.6741	78.1345	84.8735	100.74	102.663	106.261	98.6406	98.9497	97.3924	19.588	25.862	25.122
	3000	0.0302324	0	0	45.8473	49.5841	59.205	59.3143	43.8288	47.1753	95.1909	102.932	97.4416	100.542	98.7898	98.922	7.20346	5.86575	6.42034
Ex. Fig. 2l	icFSP1 [µM]	Human			Mouse			Rat			Chicken
	0	100.721	102.643	96.6353	99.0277	98.0079	102.964	99.3441	96.5276	104.128	92.2592	101.649	106.091
	0.01	103.062	97.024	97.4202	101.813	104.59	104.295	103.538	106.12	106.875	95.5331	104.22	103.981
	0.03	100.546	96.1552	99.7167	103.937	99.5897	102.848	101.791	110.947	105.801	96.3032	102.902	102.035
	0.1	93.3575	93.0296	99.6009	100.625	98.9013	91.2923	113.357	104.268	102.937	99.253	106.118	99.3388
	0.3	38.0677	42.6255	51.7645	99.8859	98.8298	92.7202	95.03	101.405	105.436	94.6774	99.3805	97.9881
	1	1.26437	2.98478	5.37606	102.49	100.165	96.8696	104.407	107.796	107.166	93.797	96.722	96.6992
	3	0	0	0	93.9254	93.5897	94.6552	99.1142	105.966	95.235	80.7337	86.1437	86.741
	10	0.154351	0	0	86.4157	84.4152	80.8944	77.6867	84.0076	82.2935	49.7906	48.0343	45.6113
