# Supplementary material for: Phase separation of FSP1 promotes ferroptosis
Source: Nature. 2023 Jun 28;619(7969):371–7. doi: 10.1038/s41586-023-06255-6 (PMC10338336; doi:10.1038/s41586-023-06255-6)
Supplement: Supplementary file 17 — Source Data Extended Data Fig. 3 [file 41586_2023_6255_MOESM17_ESM.xlsx]

## Sheet: Sheet1
Ex. Fig. 3a	Time [min]	0			0.03			0.3			3			30			DMSO
	0	14179.7	14985.7	16619.7	10739.7	9897.67	10770.7	6714.67	7067.67	7619.67	3941.67	3753.67	4523.67	3210.67	3436.67	2281.67	18236.7	32012.7	29611.7
	1	46242	44619	45034	23945	24801	25589	12226	12796	13205	6073	5870	6853	4004	3976	3214	33630	50414	46982
	2	75243	70947	71543	37295	37383	38941	18171	18901	19297	8297	8112	9587	4467	4751	3887	49926	66747	64892
	3	106743	100075	98433.7	51736.7	51817.7	53498.7	24842.7	25707.7	25949.7	10813.7	10824.7	12507.7	5067.67	5399.67	4816.67	66181.7	84296.7	84152.7
	4	134644	128781	129598	67423	67366	69486	32402	33646	33171	13952	13855	16196	5589	6084	5650	82403	103830	106390
	5	165810	161708	163435	84809	84637	86843	41404	42871	42075	17568	17693	20800	6563	7050	6818	99477	125599	130442
	6	202386	198347	200522	104204	102625	105500	51460	52827	52484	21700	21714	25502	7521	7703	7719	115683	148215	152282
	7	243174	237803	239163	124927	121885	125450	61702	63914	64284	26077	26163	30618	8655	8721	8741	132595	170382	174663
	8	278311	272468	270992	145199	142004	146278	72806.7	75796.7	76657.7	30924.7	30998.7	35977.7	9755.67	9728.67	9795.67	150762	191032	196714
	9	305703	302528	299524	164441	161713	166137	84607.7	88072.7	88806.7	36165.7	35982.7	41477.7	11175.7	10873.7	10902.7	168030	210879	217534
	10	334160	334980	331598	185398	181905	186868	97451	101011	101673	41918	41639	47618	12869	12279	12210	185282	231535	238741
Ex. Fig. 3b	Time [min]	0			0.03			0.3			3			30			DMSO
	0	16046.7	14879.7	16764.7	14840.7	14552.7	12831.7	19382.7	19599.7	18292.7	22133.7	20947.7	18786.7	10843.7	10785.7	12599.7	18236.7	32012.7	29611.7
	1	41524	45950	40178	34522	33467	29392	37306	38372	34300	36073	34610	32225	17123	17339	18744	33630	50414	46982
	2	68355	66522	65341	53553	53703	49780	54984	56170	53808	50237	48823	47906	23801	24407	26239	49926	66747	64892
	3	96914.7	94608.7	93269.7	74385.7	74642.7	72776.7	72890.7	74209.7	73044.7	65219.7	64026.7	64381.7	31202.7	32520.7	34716.7	66181.7	84296.7	84152.7
	4	127271	124874	123067	95366	96560	96203	92522	94239	93854	81363	80598	82283	39598	41650	44743	82403	103830	106390
	5	157510	156661	152780	117712	119488	121149	113085	116347	116983	99162	98869	101824	49250	51952	55858	99477	125599	130442
	6	189055	192351	184992	142016	144853	146971	135073	140050	141107	117240	117611	122276	59234	62680	67729	115683	148215	152282
	7	222835	226515	218252	168771	172637	172055	157887	164233	167123	135613	137088	143360	69620	74206	80119	132595	170382	174663
	8	256755	252286	251259	196177	200786	199499	182286	189265	194304	154676	157387	163992	80257.7	85722.7	92457.7	150762	191032	196714
	9	288306	281912	280062	220952	225902	228312	204502	212771	218330	174066	177702	184096	90838.7	97360.7	105093	168030	210879	217534
	10	317052	311853	307290	245121	250670	258244	228542	236736	242348	193860	198109	205220	101776	109731	118002	185282	231535	238741
Ex. Fig. 3d	Meadione	iFSP1 [µM]							Ex. Fig. 3e	Meadione	icFSP1 [µM]
	Time [min]	0	0.03	0.3	3	30	DMSO			Time [min]	0	0.03	0.3	3	30	DMSO
	0	100	100	100	100	100	100			0	100	100	100	100	100	100
	0.5	86.7474	87.9991	94.0874	97.2794	96.7896	85.1357			0.5	86.7474	84.2193	84.4529	87.9544	90.3122	85.1357
	1	78.8583	81.541	94.2001	98.8234	98.4483	74.9034			1	78.8583	74.2276	74.0896	79.6251	84.9575	74.9034
	1.5	64.9448	72.9763	92.4654	98.2122	100.339	64.4995			1.5	64.9448	62.9106	63.044	69.7332	78.8123	64.4995
	2	51.8101	62.815	88.8748	96.1494	101.779	53.311			2	51.8101	50.8092	51.065	58.9077	72.014	53.311
	2.5	41.3247	53.9898	85.7204	94.9985	101.307	43.3309			2.5	41.3247	40.4734	41.0869	49.2719	66.3974	43.3309
	3	32.0865	45.2317	81.7976	93.0615	99.3583	36.4398			3	32.0865	33.4254	33.7562	41.3714	61.2393	36.4398
	3.5	24.0108	38.6453	79.011	91.649	98.4976	29.5016			3.5	24.0108	26.4993	27.4048	34.7121	55.8579	29.5016
	4	16.9429	32.3559	74.8979	89.2513	96.4565	22.312			4	16.9429	19.1712	20.6017	29.0625	50.0904	22.312
	4.5	12.5209	26.7703	71.5756	87.6669	95.7236	17.1946			4.5	12.5209	14.7235	15.3374	24.1092	45.0865	17.1946
	5	8.6031	21.8074	67.2854	85.244	96.5397	13.4705			5	8.6031	9.87531	10.3857	16.8455	38.9814	13.4705
	5.5	6.16904	15.7706	63.8411	83.3098	93.1419	10.1969			5.5	6.16904	7.26891	7.60259	11.4376	33.6263	10.1969
	6	5.08772	11.9724	59.9851	81.3574	92.8322	7.29508			6	5.08772	5.64548	5.48809	9.38699	28.8456	7.29508
	6.5	4.67048	9.35955	56.4788	79.3131	90.1817	5.578			6.5	4.67048	4.44773	4.55565	7.53098	23.8845	5.578
	7	4.28038	7.81311	52.71	77.5746	89.833	4.66491			7	4.28038	3.5336	3.65082	6.12633	19.8951	4.66491
	7.5	3.63178	5.79432	48.7247	75.4259	88.6935	3.89429			7.5	3.63178	2.76423	2.99035	4.90907	16.1158	3.89429
	8	3.33616	4.13517	44.654	73.2779	86.4752	3.0771			8	3.33616	1.99812	2.38421	4.50809	12.666	3.0771
	8.5	3.33471	3.73013	41.4045	71.2744	85.6579	2.87072			8.5	3.33471	3.12391	2.53529	4.30362	10.1801	2.87072
	9	3.04002	2.72552	37.9789	68.9591	84.4368	3.02843			9	3.04002	1.48707	2.08164	3.75155	7.55443	3.02843
	9.5	3.04926	2.32879	35.1451	67.0916	84.0943	2.62575			9.5	3.04926	1.64589	2.08796	3.81379	5.86468	2.62575
	10	3.30781	2.23336	32.2799	65.4265	82.9741	2.58099			10	3.30781	1.65018	1.94024	3.46687	4.47504	2.58099
Ex. Fig. 3g	CoQ0	iFSP1 [µM]							Ex. Fig. 3h	CoQ0	icFSP1 [µM]
	Time [min]	0	0.03	0.3	3	30	DMSO			Time [min]	0	0.03	0.3	3	30	DMSO
	0	100	100	100	100	100	100			0	100	100	100	100	100	100
	0.5	86.1202	88.3192	98.8219	99.5396	101.571	87.1745			0.5	85.6851	83.8387	86.9637	88.6938	89.4966	83.1396
	1	69.9797	78.3797	95.5086	97.6129	101.542	73.7374			1	70.841	68.0137	75.4324	75.5911	79.0948	66.5653
	1.5	55.6688	69.9156	95.0098	97.6818	103.557	62.1921			1.5	56.15	53.2836	61.1394	62.4507	69.4065	51.704
	2	43.6348	62.0236	93.8521	98.3113	104.675	51.812			2	42.932	40.9752	48.5461	50.1374	61.2337	39.6881
	2.5	32.6484	53.8061	91.9758	97.2544	103.488	40.9297			2.5	31.0029	30.5737	38.2192	38.4591	54.0506	30.3376
	3	21.9485	50.3676	89.5116	95.3667	102.087	31.2956			3	21.262	22.7134	29.3496	29.393	47.4359	24.9319
	3.5	15.2516	45.5292	88.6894	95.6859	104.081	24.5405			3.5	14.7135	16.7766	21.1615	21.8002	41.101	20.2072
	4	10.5934	39.2513	87.223	94.9091	103.811	22.148			4	9.99781	12.2118	15.1521	15.4142	34.7553	14.6182
	4.5	5.71816	31.364	84.0463	93.6946	102.962	15.5709			4.5	7.49639	8.40411	10.9125	10.9207	28.6328	9.24015
	5	3.3002	25.7992	82.1069	92.4123	101.31	10.2811			5	5.84439	5.28699	7.49346	7.3083	22.8475	4.57464
	5.5	1.46256	21.1618	79.1588	90.6699	100.054	7.62307			5.5	5.04541	3.07945	5.26329	4.79136	17.4516	1.71792
	6	0.326234	17.0528	76.292	88.7929	100.239	5.36176			6	4.09453	1.29907	3.55032	3.11238	12.9102	0.208628
	6.5	0	13.5239	73.802	87.6061	99.0299	3.3539			6.5	3.59074	0.216614	2.55953	2.05831	9.56013	0
	7	0	10.2973	71.0605	86.7422	97.5175	1.79174			7	2.93746	0	1.83084	1.42701	6.62015	0
	7.5	0	7.51692	67.8541	84.1748	97.2821	0.617458			7.5	2.52989	0	1.41102	0.897638	4.37533	0
	8	0	5.56367	64.5676	81.5828	95.8616	0.445142			8	2.17674	0	0.888843	0.475445	2.7995	0
	8.5	0	4.08018	61.4158	79.7574	94.7326	0			8.5	1.97989	0	0.524342	0.105956	1.48032	0
	9	0	3.00803	59.3652	78.4339	94.2454	0			9	1.57002	0	0.680026	0.264262	0.763863	0
	9.5	0	1.85185	56.6022	76.7345	92.2635	0			9.5	1.57151	0	0.471235	0	0.509726	0
	10	0	1.15067	54.1208	74.8822	91.2652	0			10	1.67449	0	0.576502	0.052953	0.561232	0
Ex. Fig. 3i	Inhibitor [µM]	iFSP1			icFSP1
	0	96.3095	103.679	100.012	100.27	101.872	97.8583
	0.01	94.6897	96.6254	100.386	97.6571	102.904	97.0335
	0.03	95.5456	97.1668	94.8996	96.5257	96.5482	97.5047
	0.1	86.1613	75.8438	85.8684	74.6905	84.2957	88.8653
	0.3	47.8364	55.2428	61.8904	27.024	31.3582	33.94
	1	13.2708	13.4806	16.4162	3.78504	2.68513	2.59899
	3	0	0	0	0	0	0
	10	0.0359818	0	0	0	0	0
Ex. Fig. 3j	DMSO			iFSP1 (2.5 µM)			+ Lip-1 (0.5 µM)			icFSP1 (2.5 µM)			+ Lip-1 (0.5 µM)
	16.4175	16.137	15.2572	78.0637	74.9367	74.3826	3.83367	4.16516	11.4118	84.5006	76.3357	79.6941	2.8537	4.48232	12.728
Ex. Fig. 3k	DMSO			iFSP1 (2.5 µM)			+ Lip-1 (0.5 µM)			icFSP1 (2.5 µM)			+ Lip-1 (0.5 µM)
	0.03884	0.025866	0.0304465	0.125319	0.103039	0.0745688	0.0306676	0.0187391	0.025404	0.127831	0.16646	0.106033	0.0196105	0.0154915	0.0229426
