# Supplementary material for: Phase separation of FSP1 promotes ferroptosis
Source: Nature. 2023 Jun 28;619(7969):371–7. doi: 10.1038/s41586-023-06255-6 (PMC10338336; doi:10.1038/s41586-023-06255-6)
Supplement: Supplementary file 18 — Source Data Extended Data Fig. 4 [file 41586_2023_6255_MOESM18_ESM.xlsx]

## Sheet: Sheet1
Ex. Fig. 4g	0			0.1			1
	0	0	0	13.7931	21.7391	21.0526	45.4545	37.931	34.7826
