# Supplementary material for: Phase separation of FSP1 promotes ferroptosis
Source: Nature. 2023 Jun 28;619(7969):371–7. doi: 10.1038/s41586-023-06255-6 (PMC10338336; doi:10.1038/s41586-023-06255-6)
Supplement: Supplementary file 19 — Source Data Extended Data Fig. 5 [file 41586_2023_6255_MOESM19_ESM.xlsx]

## Sheet: Sheet1
Ex. Fig. 5b	Time [sec]	Condensate 1	Condensate 2	Condensate 3	Condensate 4		Ex. Fig. 5d	Time [sec]	Condensate 1	Condensate 2	Condensate 3	Condensate 4
	-20	100	100	100	100			-14.2	100	100	100	100
	-15	0	0	0	0			-10	0	0	0	0
	-10	0	0	0	0			-5	0	0	0	0
	-5	0	0	0	0			0	13.6668	16.2818	15.1499	14.0915
	0	5.49761	9.89012	6.85625	18.0122			7.6	14.3959	17.3273	14.8734	15.0979
	5	6.5034	11.0508	8.09417	19.7753			15.2	14.4609	16.7308	15.2058	15.1192
	10.1	7.47232	11.6705	8.36452	19.8463			22.7	14.0794	17.5005	15.2866	14.9487
	15.1	7.34951	12.1131	8.50443	19.3689			30.3	14.2038	16.7789	14.7646	14.7546
	20.2	8.11774	12.5882	9.46643	20.6926			37.9	13.9098	17.5646	15.1965	15.9835
	25.2	9.37865	13.4647	9.98221	21.3031			45.5	14.6898	18.1226	16.5947	15.3797
	30.3	9.46701	13.5306	10.0592	21.8597			53.1	15.029	17.2728	16.4549	14.9369
	35.3	9.32546	13.8782	10.365	21.0073			60.6	14.6898	17.2151	16.3586	16.0167
	40.4	9.30978	13.2743	9.95067	20.1189
	45.4	9.60238	13.4701	10.4637	20.0875
	50.5	10.4666	14.2929	11.3202	21.6444
	55.5	11.2028	14.526	11.8788	21.691
	60.6	10.4986	14.1909	11.3195	20.8919
	65.7	10.2553	14.2827	11.4847	20.5663
	70.7	10.3074	14.3164	11.8137	20.5652
	75.8	11.9447	14.8203	12.4379	21.1559
Ex. Fig. 5f			non-myr-FSP1 [µM]
			0								10								30								100
	PEG (%)	10	0.0438	0.046	0.0503	0.0427	0.1137	0.1144	0.0806	0.0886	0.105	0.1042	0.1197	0.1047	0.1116	0.0763	0.0701	0.0874	0.1533	0.1527	0.1673	0.1522	0.132	0.0942	0.0992	0.1183	0.3022	0.2961	0.2578	0.2202	0.2535	0.2573	0.2435	0.2424
		5	0.0452	0.046	0.0525	0.0454	0.0648	0.0879	0.043	0.0479	0.1038	0.0996	0.0998	0.0928	0.0766	0.0809	0.0756	0.0549	0.1128	0.1068	0.115	0.1038	0.0947	0.0867	0.0572	0.0796	0.1008	0.1062	0.0867	0.1411	0.1644	0.1552	0.1547	0.1404
		1	0.0383	0.0385	0.039	0.042	0.0508	0.0404	0.0385	0.0823	0.0859	0.0928	0.0826	0.0867	0.0432	0.0597	0.0419	0.0461	0.0996	0.0996	0.0918	0.1027	0.0424	0.0457	0.0492	0.0428	0.096	0.0888	0.0889	0.1115	0.0796	0.0821	0.0854	0.0832
		0	0.0706	0.0548	0.0398	0.08	0.0375	0.0393	0.0364	0.0377	0.0925	0.092	0.0519	0.0851	0.0429	0.0373	0.0378	0.038	0.0959	0.0894	0.1024	0.0926	0.0393	0.037	0.0356	0.0392	0.0952	0.0897	0.0805	0.1022	0.0529	0.0427	0.0525	0.0416
Ex. Fig. 5h		non-myr-FSP1 [µM]
		0				30				100
	( – )	0.0706	0.0548	0.0398	0.08	0.0452	0.046	0.0525	0.0454	0.0438	0.046	0.0503	0.0427
	PEG (10 %)	0.0952	0.0897	0.0805	0.1022	0.1008	0.1062	0.0867	0.1411	0.3022	0.2961	0.2578	0.2202
	icFSP1 (5 µM)	0.0783	0.0908	0.0812	0.0858	0.073	0.095	0.0814	0.0495	0.0618	0.0607	0.0652	0.1293
	icFSP1 (50 µM)	0.0857	0.0777	0.1039	0.1075	0.0848	0.0704	0.1214	0.1383	0.1094	0.1223	0.0765	0.0734
