# Supplementary material for: Phase separation of FSP1 promotes ferroptosis
Source: Nature. 2023 Jun 28;619(7969):371–7. doi: 10.1038/s41586-023-06255-6 (PMC10338336; doi:10.1038/s41586-023-06255-6)
Supplement: Supplementary file 20 — Source Data Extended Data Fig. 6 [file 41586_2023_6255_MOESM20_ESM.xlsx]

## Sheet: Sheet1
Ex. Fig. 6c	WT			G2A			Lyn11-G2A			∆IDR1			∆IDR2			∆N			∆IDR2
	0.045	0.067	0.07	0.031	0.036	0.037	0.023	0.021	0.021	0	0	0	0	0	0	0	0	0	0	0	0
Ex. Fig. 6h	RSL3 [nM]	mock			WT			G2A			Lyn11-G2A			∆IDR1			∆LCR			∆N			∆IDR2
	0	100	100	100	100	100	100	100	100	100	100	100	100	100	100	100	100	100	100	100	100	100	100	100	100
	3	83.928	97.2283	94.9744	115.904	99.2195	104.928	101.691	103.761	104.974	98.539	107.686	104.866	96.0825	100.552	102.096	107.402	100.644	105.374	105.798	108.291	96.1048	97.1208	105.698	104.272
	10	98.2393	91.6437	84.8258	106.889	100.277	105.389	104.215	102.889	105.932	100.602	107.35	103.125	108.314	109.969	103.481	107.651	90.8393	110.952	101.179	109.591	100.056	86.6211	99.2414	96.7011
	30	59.5465	80.5558	54.968	100.964	97.6896	102.276	62.5831	98.7394	96.7604	95.4188	108.121	104.36	33.6116	102.818	98.2981	22.8802	88.7831	79.456	14.8411	101.51	60.3564	11.2488	81.5731	60.5148
	100	1.94115	10.5156	16.4313	71.3164	95.5489	100.631	6.59196	18.0566	36.2017	92.2231	106.25	100.154	3.28759	18.7113	54.9027	0.790127	8.87744	13.0638	1.67832	9.99548	3.54749	2.70968	8.89355	4.6182
	300	0.986036	8.79749	3.79006	55.8592	73.5338	93.7002	1.41679	8.61036	3.13572	77.7278	96.9761	94.9478	1.15109	8.89621	5.31969	0.853625	7.05314	3.9453	1.52922	9.36071	1.67453	2.65492	8.80491	2.81026
	1000	1.06613	8.97453	1.3842	49.1184	73.4483	74.0178	1.58457	8.92269	0.700745	64.196	88.8476	78.8109	1.57203	8.87083	1.49512	0.833349	7.39138	3.24807	1.62622	9.90758	1.54536	3.05981	8.7379	2.3675
	3000	1.32463	9.46921	4.06285	23.8843	50.7244	60.6697	2.09345	9.21317	0.624009	44.9911	71.1348	58.3046	1.47082	8.51077	1.56469	1.18772	7.23198	3.40318	1.72235	10.6279	1.68221	3.07928	9.34609	2.50104
Ex. Fig. 6i	mock			WT			G2A			Lyn11-G2A			∆IDR1			∆LCR			∆N			∆IDR2
	2.44341	2.79129	1.49424	61.1054	46.841	64.2552	2.67787	3.0065	0.596869	71.4336	72.588	99.1759	1.88684	2.44933	3.75499	6.66789	2.22698	0.419767	2.65844	2.81333	0.318303	2.32042	4.83066	0.206624
