# Supplementary material for: Phase separation of FSP1 promotes ferroptosis
Source: Nature. 2023 Jun 28;619(7969):371–7. doi: 10.1038/s41586-023-06255-6 (PMC10338336; doi:10.1038/s41586-023-06255-6)
Supplement: Supplementary file 21 — Source Data Extended Data Fig. 7 [file 41586_2023_6255_MOESM21_ESM.xlsx]

## Sheet: Sheet1
Ex. Fig. 7e	icFSP1 [µM]	Human WT			Mouse WT			L217R			S187C			Q176R/A178P			R143Q			V139I			R137K			S124C			Q90R			V83I			L81K			V71A			T59S			E8D/S9T/L12V
	0	100.27	101.872	97.8583	110.944	93.005	96.0515	103.392	95.7947	100.813	99.822	102.074	98.1038	105.325	98.1627	96.5126	102.078	100.401	97.5203	95.1969	101.44	103.363	105.437	94.8916	99.6716	106.572	99.3471	94.0807	104.826	98.9994	96.1747	96.5408	102.74	100.719	99.6035	99.9389	100.458	103.598	97.4183	98.9836	96.0932	100.979	102.928	98.1303	101.299	100.57
	0.01	97.6571	102.904	97.0335	91.3997	96.7615	82.6528	103.247	102.862	100.552	94.8685	102.181	92.4981	93.9953	94.0934	103.73	106.81	97.7522	89.5651	97.4262	99.018	105.388	108.948	102.925	104.559	107.27	103.922	101.144	102.873	108.113	101.799	102.395	101.366	99.8613	94.8582	90.2917	92.6838	103.047	101.671	100.271	88.766	100.362	92.6905	97.728	102.754	106.127
	0.03	96.5257	96.5482	97.5047	83.692	94.5195	105.074	104.958	101.308	101.637	104.946	105.396	95.3212	89.6399	92.155	109.584	91.6225	82.163	75.928	99.3452	102.112	115.764	114.951	117.478	110.802	118.131	121.275	101.208	110.786	104.128	94.1781	94.1572	104.593	103.181	102.003	102.631	96.4906	99.1768	95.9359	95.4579	84.7487	89.0155	90.0304	97.4653	97.8106	104.467
	0.1	74.6905	84.2957	88.8653	75.6115	93.4302	78.5873	101.283	102.639	101.528	117.256	124.534	107.396	117.415	82.3685	80.5815	75.158	69.2851	62.843	74.0494	84.7311	97.8739	119.606	108.852	105.675	99.8944	99.4134	108.759	98.0415	95.018	79.9124	97.8236	101.559	107.497	107.161	117.962	101.732	91.073	80.949	79.0002	68.4941	73.8603	73.4324	96.128	94.3686	97.629
	0.3	27.024	31.3582	33.94	71.7473	74.6757	82.8304	99.2041	99.1219	98.9003	100.54	91.5274	92.6608	44.2471	43.9791	36.812	25.8383	22.9724	21.2894	32.0809	44.5152	56.4155	106.837	98.8876	91.2413	64.8509	64.0469	59.3751	53.8947	50.7578	39.4843	88.2392	90.3986	95.805	86.9365	79.932	71.6153	49.3792	44.0521	41.1133	35.2752	33.5583	38.6906	56.6092	61.5482	75.4656
	1	3.78504	2.68513	2.59899	68	87.6977	89.1789	94.0076	102.114	96.1842	81.3822	91.7411	99.8853	5.09368	7.74882	4.85307	3.86096	3.4935	3.13902	11.3815	12.9503	14.8018	50.1299	52.708	53.6338	17.7635	20.7439	19.273	15.5282	15.3905	13.2734	41.791	49.629	54.0205	33.097	35.0536	37.373	15.2622	14.7373	12.2426	8.87914	8.38548	10.5611	19.5677	24.2438	24.4967
	3	0	0	0	60.292	55.6644	55.257	62.7803	66.7116	64.3348	66.7233	68.4891	68.2071	0	0	0	0	0	0	2.23803	1.72177	1.3104	9.04769	8.7691	8.4184	2.27344	0.462617	2.3134	0.919267	0.842006	0.374873	8.24159	10.1269	8.53787	6.70461	6.15126	5.14501	0	0	0	0	0	0	5.58554	5.49978	4.89663
	10	0	0	0	49.2554	36.5027	26.942	14.7405	15.8614	16.0782	26.1207	28.0832	24.5703	0	0	0	0	0	0	0.923535	0	0	0	0	0	0	0	0	0	0	0	0.0417481	0	0	0	0	0	0	0	0	0	0	0	3.77599	2.1448	2.29167
Ex. Fig. 7e	icFSP1 [µM]	Human WT			Mouse WT			V361I			F360L			T354A			Q319K			V313M			I304V			L297H			T291E			R290K			V289T			V280I			H277Y			H271F			R267K
	0	103.403	97.0815	99.5153	102.7	98.4013	98.8984	94.6081	100.544	104.848	101.054	97.0146	101.932	105.8	96.6811	97.5192	100.956	102.989	96.0541	99.8484	101.667	98.485	100.462	100.402	99.1365	103.864	95.626	100.51	101.481	97.2676	101.251	98.753	103.641	97.6061	99.2208	104.061	96.7185	102.338	103.36	94.302	95.4973	107.198	97.3048	96.1938	97.7881	106.018	92.4952	104.675	102.83
	0.01	107.411	99.6552	94.2661	93.4989	93.8652	93.9619	93.5602	101.336	106.532	101.947	94.0477	92.9616	99.0187	84.9575	101.948	89.6196	97.5121	90.0896	96.8172	90.0666	110.766	92.0057	90.1496	93.2516	111.825	100.314	90.9485	105.618	101.73	106.912	98.8153	100.152	93.6295	105.13	91.4845	90.6138	108.55	103.543	92.3834	97.5474	92.7477	90.9212	97.692	103.86	109.148	90.078	92.7203	90.1742
	0.03	103.058	102.494	96.4589	93.2533	95.0816	90.9903	96.5789	96.8185	98.1324	92.1603	96.3636	89.5152	94.3313	99.3196	101.531	100.174	100.26	100.037	99.9794	89.4477	88.5577	81.5211	80.5599	91.332	100.928	94.0324	115.57	107.427	97.2897	121.632	91.0517	81.9312	89.7129	116.921	92.8539	88.1071	102.11	99.7445	106.067	93.7808	88.2518	92.3051	107.014	108.167	114.632	94.9933	88.589	92.3908
	0.1	70.9764	83.2127	76.7324	92.0982	91.9932	88.2227	65.9941	82.8216	84.7294	85.0723	90.3715	85.7331	69.4385	78.1141	89.3369	89.2402	101.86	96.6519	60.2094	62.5323	60.4432	72.3166	72.3316	80.0801	92.3009	89.0261	146.561	94.4282	88.593	107.679	72.5801	67.4491	70.9258	65.5508	67.9463	69.7688	66.0068	74.9591	74.4037	60.1742	66.7654	72.8437	99.2826	104.71	96.7261	75.5875	68.9661	65.6454
	0.3	27.4161	33.1675	34.7475	96.7856	91.3461	88.7977	18.1343	23.8284	23.7748	94.5418	84.1738	84.0479	41.4766	43.7299	49.6805	87.7182	88.4662	79.3695	7.57866	9.13905	9.60987	26.1311	28.4535	32.3218	45.3834	53.8675	78.1055	35.0823	40.8475	53.1308	11.7233	11.4174	9.63682	15.9683	17.1103	17.748	22.3362	23.6983	26.7156	14.8888	14.976	17.1015	44.894	43.2158	44.8871	15.2565	14.5756	17.1719
	1	3.36612	3.83048	5.22525	97.3255	95.7476	99.3202	0.389271	1.60396	1.51227	62.4957	67.4018	62.0361	6.35474	10.4262	12.6927	91.1446	87.6709	88.263	0	0	0	1.29033	1.35756	4.03274	3.85969	6.7587	8.26495	11.7539	11.703	12.9172	0	0	0	0	0	0	2.23749	1.77956	2.27526	0	0.776278	0.288839	5.57653	4.86814	4.6206	0.174829	0	0.413505
	3	0	0	0	99.2503	104.253	98.221	0	0	0	20.5991	17.3477	16.8634	0	0	0	41.0055	40.8165	40.5427	0	0	0	0	0	0	0	0	0	0	0	0	0	0	0	0	0	0	0	0	0	0	0	0	0	0	0	0	0	0
	10	0	0	0	96.2935	93.1602	90.8233	0	0	0	2.09343	2.01878	1.98092	0	0	0	5.19002	5.18475	5.65493	0	0	0	0	0	0	0	0	0	0	0	0	0	0	0	0	0	0	0	0	0	0	0	0	0	0	0	0	0	0
Ex. Fig. 7g	hFSP1 WT			mFsp1-C187S/ R217L/K319Q			mFsp1 WT
	92.8571	81.8182	84.2105	9.09091	16.6667	12.5	0	0	0
Ex. Fig. 7h	icFSP1[]µM]	MmFSP1			HsFSP1			MmFSP1-mut
	0	98.1037	103.491	98.4055	100.008	96.3781	103.614	74.0124	121.213	104.775
	0.03	97.1834	98.9754	95.9945	69.8117	72.8969	69.6471	72.4607	91.0669	94.9542
	0.1	93.4391	98.5401	94.1184	60.7776	65.6872	66.9246	63.4584	88.9202	84.3038
	0.3	90.6401	98.6295	94.0695	14.0214	15.7175	15.0786	52.3263	76.2518	79.1361
	1	92.2675	99.3547	91.5061	3.34338	3.97465	5.00149	43.8438	58.0286	60.8448
	3	91.8539	96.7741	96.3483	0.707875	0.180446	0.375383	23.8695	32.0837	29.4583
	10	85.9478	85.598	85.8744	0.143739	0	0.185663	3.59377	5.77447	5.87019
	30	61.3817	61.636	63.9637	0	0	0	1.31717	0.776068	0.740199
[truncated: 12 more columns]
