# Supplementary material for: Phase separation of FSP1 promotes ferroptosis
Source: Nature. 2023 Jun 28;619(7969):371–7. doi: 10.1038/s41586-023-06255-6 (PMC10338336; doi:10.1038/s41586-023-06255-6)
Supplement: Supplementary file 22 — Source Data Extended Data Fig. 8 [file 41586_2023_6255_MOESM22_ESM.xlsx]

## Sheet: Sheet1
Ex. Fig. 8a	time (min)	iFSP1				icFSP1
	5	8.87446	9.35065	5.70192	10.6772	16.8205	15.4146	14.6746	11.63
	15	9.49289	14.1651	16.0359	11.6234	29.9674	31.7519	36.5832	38.7378
	30	0.565863	5.55659	7.80458	5.74212	8.68988	23.8955	29.7497	9.19478
	60	1.05133	0.813234	0.80705	0.54731	11.8629	20.9728	22.8074	16.3156
	120	0.272109	0.284477	0.256648	0.290662	8.27203	6.02829	6.28292	7.54733
	360	0	0.0525665	0.0463822	0.0494743	0.380849	0.39173	0.352557	0.248096
Ex. Fig. 8c	Days after therapy	Vehicle						icFSP1
	0	17.5	18	17.3	17.6	18.1	18.5	16.7	18.2	17.5	16.8	18.6	17.6	18.7
	1	17.3	18	16.9	17.7	17.5	19	16.8	18	17.2	16.3	18	16.8	17.8
	2	16.6	17.3	16.8	17.3	17.4	18.2	16.7	17.9	16.9	16.2	18	16.6	18.1
	3	17.1	18.3	17.2	17.9	18	19.3	16.9	18.2	17.1	16.9	18.6	17	18.7
	4	17.6	18.4	17.2	17.7	18	18.7	17.5	18.4	17.5	17.1	18.7	17.5	18.9
	5	16.6	17.8	17.2	17.4	17.9	17.9	17.4	17.7	17.1	16.8	18.1	16.9	18.4
Ex. Fig. 8f	icFSP1 [µM]	WT			Q319K
	0	95.2923	102.61	102.097	101.931	100.871	97.1984
	0.03	102.591	105.506	105.342	106	103.443	99.7719
	0.1	99.8536	108.433	105.965	105.661	104.948	101.307
	0.3	100.002	105.348	104.474	104.51	104.259	100.802
	1	68.2548	75.0697	77.9359	105.704	102.322	101.911
	3	19.312	27.5496	34.2302	104.847	104.466	102.746
	10	0.667405	1.99586	4.19572	103.176	101.016	97.5487
	30	0.123929	0	0.094236	93.15	93.0973	89.0269
Ex. Fig. 8g	Days after transplantation	vehicle -WT										icFSP1-WT								vehicle -Q319K								icFSP1-Q319K
	0	1	1	1	1	1	1	1	1	1	1	1	1	1	1	1	1	1	1	1	1	1	1	1	1	1	1	1	1	1	1	1	1	1
	1	2.29412	2.18367	2.22467	1.7479	1.11111	3.67576	1.91444	1.916	2.5615	1.09091	1.94638	1.25551	2.29612	1.49638	2.65357	1.9437	1.00758	1.33333	3.56522	2.1875	1.85498	3.04	3.81944	4.92073	1.495	2.27778	2.23372	0.962963	1.42276	1.95305	2.9065	1.82663	2.91667
	2	2.75735	3.43878	4.63877	2.18207	2.37778	6.79091	6.16043	2.868	6.46524	2.12032	2.4933	0.61674	3.28641	2.77899	2.94643	3.54155	1.98106	1.89881	2.97993	2.74479	3.21148	5.15692	8.21296	4.04878	4.245	3.13248	2.14559	1.9037	1.55285	3.66197	7	2.90093	3.96429
	3	4.45833	8.99388	7.97357	3.30812	4.02222	10.8909	8.5508	6.67	18.5134	2.17112	4.21716	3.92952	4.59709	5.15217	3.8	4.94638	2.23485	2.39881	3.36789	8.27604	5.61934	5.22769	6.11574	7.28659	2.295	5.75641	3.19923	1.71481	4.38211	5.25822	17.5041	3.78328	5.05556
	4	5.33088	11.3837	10.6476	4.87675	3.75556	11.397	8.79679	5.602	22.5241	3.22727	4.55496	13.0441	3.83981	5.71014	6.25357	6.06971	1.95833	1.66667	4.57191	8.48438	6.51662	10.3292	6.07407	10.5	5.505	6.40171	6.10345	3.26296	3.45122	5.00469	13.439	6.08669	5.62302
	5	6.7402	16.3449	13.6564	7.7619	3.78519	20.1515	14.2353	7.558	31.2781	3.15241	5.76139	15.9119	4.59709	7.50362	6.71071	6.25469	6.38258	5.10119	8.23077	15.2604	6.89426	11.5046	8.38889	16.128	6.695	9.55983	7.37165	4.79259	6.12602	10.4085	13.8699	9.20743	7.44841
	6	10.8039	21.2122	19.5639	10.042	7.37778	18.6909	20.754	8.256	42.7968	7.20856	8.54692	33.815	11.3738	10.4312	12.0036	8.3807	7.98106	5.31548	14.5753	15.6615	13.0302	13.2892	6.52778	25.6585	7.125	14.8718	8.88123	6.91481	7.88618	12.0141	25.4146	11.1517	15.7341
