# Supplementary material for: Phase separation of FSP1 promotes ferroptosis
Source: Nature. 2023 Jun 28;619(7969):371–7. doi: 10.1038/s41586-023-06255-6 (PMC10338336; doi:10.1038/s41586-023-06255-6)
Supplement: Supplementary file 23 — Source Data Extended Data Fig. 9 [file 41586_2023_6255_MOESM23_ESM.xlsx]

## Sheet: Sheet1
Ex. Fig. 9b	Lip-1 [µM]	WT			GPX4 KO
	0	105.968	113.771	91.6479	106.21	79.4005	91.4002
	1	107.868	103.019	89.1135	104.844	105.365	89.7909
Ex. Fig. 9c	icFSP1 [µM]	WT			GPX4 KO
	0	99.54	103.354	97.1062	99.2522	100.254	100.494
	0.01	93.8344	93.3125	93.2998	88.8274	93.2303	102.661
	0.05	88.9376	95.8901	99.3133	65.1686	68.0682	81.1116
	0.1	87.0937	94.5297	98.9456	57.6584	63.6342	58.0684
	0.5	90.7427	94.9899	87.7722	15.6725	15.9351	15.4359
	1	92.5645	95.7332	98.5369	7.10407	6.87369	7.3162
	5	90.6417	95.0065	87.6512	1.38546	0.968387	0.899992
	10	80.1513	94.5188	83.2471	0.766344	0.717947	0.611004
Ex. Fig. 9d	Time after treatment	Vehicle							icFSP1
	0	70.2	48.1	34.2	81.2	56.4	26.1	47.7	28	62.4	51.9	42.5	68.9	36.7	41.1
	1	94.6	60.5	68.9	86.6	94.2	45.2	49.8	40.8	69	81.9	46.3	51.3	41.3	59.3
	3	63.7	37.6	80	67.1	85.8	45.2	43.6	26.6	68.9	68.9	39.8	57.5	42	39.3
	5	62	76.7	51.1	69.5	87.9	57.4	60.5	24.3	55.1	20.5	54.8	50.5	51.7	39.1
	7	69	32.3	80.3	81.6	83.9	55.9	85.8	46.3	84.7	0	73.1	66.2	78.9	33
	9	57.2	91	102.8	131	108.5	70.2	81.1	69.9	78	15	91	63.8	112.5	42
	11	38.5	34.1	79.8	182.7	123.8	72.1	108.2	77.9	78.9	23.6	118.3	101.5	122.7	36.6
	13	42.3	41.1	119.6	223.7	149.4	77.2	91	77.9	78.9	23.6	118.3	101.5	122.7	36.6
	15	46.2	60.5	79.5	334.4	187.5	67.5	145.1	62.1	135.4	34.4	103.8	94.7	66.3	33
	17	72.8	54.2	91.6	422.8	203.8	93.6	233.4	92.7	291.3	34	121.3	138.6	106.6	36.6
	19	102.7	79	124.3	584.3	382.6	176.7	275	136.6	379.5	99.1	187.7	282.8	109.6	39.1
	21	193.1	111.1	162.9	611.3	572	277.3	277.9	151.9	336.4	132.9	247.2	298.1	154.9	66.3
	23	310.5	122.7	210.5	1029.3	906.1	255.9	566.7	182.3	443.3	168.3	266.9	184.2	229.1	87.9
Ex. Fig. 9g	( – )	+ Lip-1 (0.5 µM)
	87.1397	100.745
	90.8634	102.215
	97.6576	97.0404
Ex. Fig. 9h	icFSP1 [µM]	( – )			+ Lip-1 (0.5 µM)
	0	94.8336	98.8861	106.28	100.745	102.215	97.0404
	0.01	109.539	99.5317	89.8292	92.5695	93.4626	95.3911
	0.03	110.648	101.822	98.501	90.7531	80.6734	92.6262
	0.1	111.331	90.4409	80.0925	87.6787	84.4515	94.5414
	0.3	76.0493	69.0463	63.571	89.6125	89.0298	94.6094
	1	49.6193	40.3982	43.7978	97.7358	91.2899	95.0037
	3	11.5713	10.7891	7.4963	96.1019	92.6958	103.389
	10	6.20236	5.56431	2.41224	86.9592	85.6162	95.2392
Ex. Fig. 9i	Time after treatment	Vehicle							icFSP1
	0	39.5	95.4	66.3	79.8	73.7	30.3	31.9	33.3	48.6	30.6	74.7	80.6	27	75.7
	1	83.7	155.9	65	77	125	70.7	55.9	74.4	85.8	82.7	69.5	110.5	16.4	83.4
	2	116.3	235.9	105	116.7	185.9	103.1	69.3	92.5	143.9	115	139.9	170.3	42.4	169.9
	3	122.7	311.4	118	138.5	275.4	149	97.5	130.8	212.3	141.2	174.1	266	63.8	212.3
	4	159.1	505.4	191.4	263.3	312.7	191.1	176.8	172.5	242.6	182.8	254.8	339.5	97.8	330.9
	5	223.6	598.2	297.2	287.6	402.7	279.9	228.8	194.8	370	195.4	323.7	368.5	96	414.8
	6	287.9	686.4	383.3	304.1	500	417.2	353.9	235.5	397.6	315.9	418.3	463.3	146	541.5
	7	423	724	499	334	704	474	419	275	535	395	570	590	127	647
	8	511.7	997.2	602	755	833	624	625	343.9	568.6	527.2	629.2	548.7	315.2	764.2
