# Supplementary material for: Phase separation of FSP1 promotes ferroptosis
Source: Nature. 2023 Jun 28;619(7969):371–7. doi: 10.1038/s41586-023-06255-6 (PMC10338336; doi:10.1038/s41586-023-06255-6)
Supplement: Supplementary file 24 — Source Data Extended Data Fig. 10 [file 41586_2023_6255_MOESM24_ESM.xlsx]

## Sheet: Sheet1
Ex. Fig. 10a	AIFM2 log2(TPM+1) Expression Public 22Q4	Cell Line Name	Lineage		Ex. Fig. 10b	AIFM2 Gene Effect (Chronos) CRISPR (DepMap Public 22Q4+Score, Chronos)	Cell Line Name	Lineage		Ex. Fig. 10c	AIFM2 Gene Effect (DEMETER2) RNAi (Achilles+DRIVE+Marcotte, DEMETER2)	Cell Line Name	Lineage		Ex. Fig. 10e
	4.58976	LC1SQSF	Lung			0.0997037	HEL	Myeloid			-0.0008355	127399	Soft Tissue			( – )			Lip-1 (0.5 µM)
	0.687061	COGAR359	CNS/Brain			-0.0902385	HEL9217	Myeloid			0.0667375	1321N1	CNS/Brain		SUDHL5	100.169	90.7788	84.2795	92.5798	86.5431	97.4975
	4.02059	COLO794	Skin			-0.00672681	LS513	Bowel			-0.101427	143B	Bone		SUDHL6	52.6041	46.541	37.9924	78.7922	79.8328	79.6115
	3.04963	KKU213	Biliary Tract			0.0785244	C2BBE1	Bowel			-0.194489	184A1	Breast		DOHH2	86.1057	73.098	70.1885	89.7624	92.7869	104.823
	3.72792	RT4	Bladder/Urinary Tract			-0.0455327	253J	Bladder/Urinary Tract			-0.0769075	184B5	Breast		OCI-Ly19	91.5484	91.3806	87.5972	101.169	88.1895	101.946
	5.44361	SNU283	Bowel			0.0356068	HCC827	Lung			-0.223509	22RV1	Prostate
	3.12102	NCIH1395	Lung			0.0673432	ONCODG1	Ovary/Fallopian Tube			0.0641401	2313287	Esophagus/Stomach
	3.79597	DEL	Lymphoid			-0.0422595	HS294T	Skin			-0.247098	600MPE	Breast
	4.68706	SNU1196	Biliary Tract			-0.11894	NCIH1581	Lung			0.0040141	697	Lymphoid
	4.86344	LC1F	Lung			-0.00352575	SKBR3	Breast			0.0208798	769P	Kidney
	4.70929	93T449	Soft Tissue			0.0276599	T24	Bladder/Urinary Tract			-0.0463336	786O	Kidney
	3.82375	TGBC18TKB	Ampulla of Vater			0.17662	MCF 7.00	Breast			-0.137664	8305C	Thyroid
	2.16672	ABC1	Lung			-0.263389	NCIH1693	Lung			-0.0239839	8505C	Thyroid
	2.28392	SKN	Uterus			0.00168715	PATU8988S	Pancreas			-0.0483294	921	Eye
	3.64731	KE97	Lymphoid			-0.0419827	OPM2	Lymphoid			0.234542	A101D	Skin
	3.42626	BFTC909	Kidney			-0.0213344	CH157MN	CNS/Brain			-0.332854	A1207	CNS/Brain
	4.09592	KCIMOH1	Pancreas			0.0643622	KPL1	Breast			-0.0643	A172	CNS/Brain
	3.94767	YKG1	CNS/Brain			-0.0290106	HCC827GR5	Lung			0.00934029	A204	Soft Tissue
	3.11936	MKN 1.00	Esophagus/Stomach			-0.186741	PC14	Lung			0.020059	A2058	Skin
	3.70819	HMVII	Vulva/Vagina			-0.105252	NCIH1650	Lung			-0.0450444	A253	Head and Neck
	5.26604	LK2	Lung			-0.0634913	U343	CNS/Brain			0.00743376	A2780	Ovary/Fallopian Tube
	4.07039	HS888T	Fibroblast			-0.0201845	S117	Soft Tissue			-0.0842651	A375	Skin
	3.37156	ZR7530	Breast			-0.0108799	SKNMC	Bone			-0.67696	A3KAW	Lymphoid
	4.74846	SW837	Bowel			0.0686305	U118MG	CNS/Brain			0.0991795	A427	Lung
	4.4614	WM983B	Skin			-0.245974	RDES	Bone			0.0521583	A498	Kidney
	4.26529	PACADD119	Pancreas			-0.0241591	PANC0203	Pancreas			-0.348866	A4FUK	Lymphoid
	4.87086	A101D	Skin			0.0236134	MV411	Myeloid			0.073463	A549	Lung
	1.43296	OS252	Bone			-0.0057208	GCIY	Esophagus/Stomach			-0.0393399	A673	Bone
	0.226509	NCIH446	Lung			-0.00134242	TOV112D	Ovary/Fallopian Tube			-0.161303	A704	Kidney
	3.50462	PECAPJ34CLONEC12	Head and Neck			0.116313	A673	Bone			0.0189058	ABC1	Lung
	3.43829	TUHR14TKB	Kidney			-0.0081864	KARPAS299	Lymphoid			0.155712	ACCMESO1	Pleura
	1.1177	COV434	Ovary/Fallopian Tube			-0.0940915	HT1080	Soft Tissue			0.0837137	ACHN	Kidney
	2.99095	YD10B	Head and Neck			-0.217308	D283MED	CNS/Brain			-0.0474706	AGS	Esophagus/Stomach
	2.76341	HSSCH2	Peripheral Nervous System			-0.00284195	PANC1005	Pancreas			0.192245	AM38	CNS/Brain
	3.89336	KKU100	Biliary Tract			-0.0770541	HS683	CNS/Brain			-0.075923	AML193	Myeloid
	3.904	KMRC3	Kidney			-0.0119307	697	Lymphoid			0.0437205	AMO1	Lymphoid
	5.2384	HOKUG	Cervix			0.0267961	KU812	Myeloid			0.0245806	AN3CA	Uterus
	2.23879	KASUMI2	Lymphoid			0.100089	U87MG	CNS/Brain			-0.28918	ASPC1	Pancreas
	4.10434	NCIH2882	Lung			-0.439538	NCO2	Myeloid			0.233492	AU565	Breast
	3.21257	KYSE140	Esophagus/Stomach			0.153613	MJ	Lymphoid			0.169777	AZ521	Bowel
	3.94392	MKN 7.00	Esophagus/Stomach			0.127537	MHHNB11	Peripheral Nervous System			0.0337487	BC3C	Bladder/Urinary Tract
	1.85997	MONOMAC6	Myeloid			-0.0248447	G292CLONEA141B1	Bone			0.0426114	BCPAP	Thyroid
	3.40735	SAS	Head and Neck			-0.206426	T3M4	Pancreas			-0.125408	BFTC909	Kidney
	4.54288	PACADD137	Pancreas			-0.120111	ACCMESO1	Pleura			-0.0220128	BHT101	Thyroid
	0.443607	L428	Lymphoid			-0.00947128	SKES1	Bone			0.184975	BHY	Head and Neck
	5.31796	SKMEL1	Skin			-0.190029	PC3	Prostate			-0.10985	BICR22	Head and Neck
	3.70598	CFPAC1	Pancreas			-0.043636	NCIH2452	Pleura			0.00274883	BICR56	Head and Neck
	2.72028	YSCCC	Biliary Tract			-0.0406107	PANC0504	Pancreas			0.0201481	BICR6	Head and Neck
	4.57531	OE33	Esophagus/Stomach			-0.050451	D341Med	CNS/Brain			-0.256126	BT12	CNS/Brain
	4.46793	LO68	Pleura			-0.0283939	ZR751	Breast			0.0603636	BT16	CNS/Brain
	5.09043	TE4	Esophagus/Stomach			-0.102091	GAMG	CNS/Brain			-0.278036	BT20	Breast
	2.02503	PSS008	Bone			-0.0557468	SIMA	Peripheral Nervous System			0.1088	BT474	Breast
	4.89191	HEC6	Uterus			-0.137714	KE37	Lymphoid			0.00331699	BT483	Breast
	1.84398	UMUC16	Bladder/Urinary Tract			0.0103029	KP3	Pancreas			-0.102719	BT549	Breast
	2.35896	WAOSEL	Lymphoid			0.06096	HCC1187	Breast			-0.17099	BXPC3	Pancreas
	2.51096	EFM192A	Breast			-0.0147435	OCIAML2	Myeloid			-0.0462021	C2BBE1	Bowel
	5.27575	SNU1040	Bowel			0.0315229	SU8686	Pancreas			-0.0757811	C32	Skin
	3.8953	FU97	Esophagus/Stomach			-0.12819	VCAP	Prostate			-0.0635274	C8166	Lymphoid
	4.88215	59M	Ovary/Fallopian Tube			0.0545119	HUPT3	Pancreas			-0.214771	CACO2	Bowel
	4.55029	LOUNH91	Lung			0.131031	CHP212	Peripheral Nervous System			-0.202434	CADOES1	Bone
	3.71039	SKBR3	Breast			-0.0743458	COV434	Ovary/Fallopian Tube			-0.0318272	CAKI1	Kidney
	3.08576	MHHCALL2	Lymphoid			0.000211759	SLR20	Bladder/Urinary Tract			0.183401	CAKI2	Kidney
	1.68706	RPMI2650	Head and Neck			0.0295441	LN319	CNS/Brain			0.0183593	CAL120	Breast
	3.44228	NCIH1975	Lung			-0.0405201	JHOS2	Ovary/Fallopian Tube			0.0828911	CAL12T	Lung
	3.93734	NCIH2126	Lung			-0.168678	HS729	Soft Tissue			-0.0997098	CAL148	Breast
	3.00899	UACC893	Breast			0.0589888	8MGBA	CNS/Brain			-0.176926	CAL27	Head and Neck
	2.44626	SW156	Kidney			-0.0292148	CFPAC1	Pancreas			-0.0620046	CAL29	Bladder/Urinary Tract
	2.02503	NZOV9	Ovary/Fallopian Tube			-0.0566255	SNU308	Biliary Tract			-0.0826147	CAL33	Head and Neck
	3.68706	BICR78	Head and Neck			0.0238942	CAL29	Bladder/Urinary Tract			0.0167422	CAL51	Breast
	4.29131	EPLC272H	Lung			-0.146358	HCC2429	Lung			-0.209908	CAL54	Kidney
	4.31179	IGR39	Skin			-0.130696	SKLMS1	Soft Tissue			-0.0449449	CAL851	Breast
	4.51412	LCLC103H	Lung			-0.0220946	THP1	Myeloid			-0.36948	CALU1	Lung
	2.43829	OAW42	Ovary/Fallopian Tube			0.00291954	T47D	Breast			0.180845	CALU3	Lung
	4.86938	HCC38	Breast			-0.0590157	HS578T	Breast			-0.0422086	CALU6	Lung
	3.90881	U87MG	CNS/Brain			-0.130812	HCC2935	Lung			-0.145785	CAMA1	Breast
	1.77821	BT483	Breast			-0.0351511	JM1	Lymphoid			-0.121264	CAOV3	Ovary/Fallopian Tube
	1.84398	OCILY18	Lymphoid			0.129908	M059K	CNS/Brain			-0.179158	CAOV4	Ovary/Fallopian Tube
	5.54844	HEP3B217	Liver			0.0332361	NCIH2052	Pleura			-0.147586	CAS1	CNS/Brain
	2.38128	HEC1B	Uterus			-0.0731393	OSRC2	Kidney			-0.0686197	CCK81	Bowel
	3.82171	CALU3	Lung			-0.107095	BT12	CNS/Brain			-0.0522747	CFPAC1	Pancreas
	3.56803	AM38	CNS/Brain			0.067495	CORL105	Lung			-0.0382907	CH157MN	CNS/Brain
	2.5656	TASK1	CNS/Brain			-0.151732	SW579	Head and Neck			0.0393277	CHAGOK1	Lung
	1.16993	CAL51	Breast			-0.0037341	PANC1	Pancreas			0.176277	CJM	Skin
	4.8495	WM3772F	Eye			0.107878	NOMO1	Myeloid			0.104575	CL11	Bowel
	3.12267	MAC2A	Lymphoid			0.398383	RD	Soft Tissue			0.0912974	CL34	Bowel
	2.10434	SF295	CNS/Brain			-0.0738813	CAL62	Thyroid			-0.333691	CMK115	Myeloid
	4.18824	L33	Pancreas			0.108056	HS766T	Pancreas			-0.156939	CMK	Myeloid
	2.9782	NCIH1963	Lung			0.108941	SNU869	Ampulla of Vater			-0.0730822	COLO201	Bowel
	3.51475	CHLA9	Bone			-0.0481985	L363	Lymphoid			0.0718594	COLO205	Bowel
	0.464668	TC106	Bone			-0.151273	CORL311	Lung			0.113976	COLO320	Bowel
	4.32984	AGS	Esophagus/Stomach			-0.0646735	SCC25	Head and Neck			-0.124421	COLO678	Bowel
	3.38957	NCIH1650	Lung			0.0108275	RCC10RGB	Kidney			0.0209283	COLO679	Skin
	0.516015	STM9101	Kidney			-0.129969	HDMYZ	Myeloid			0.0933866	COLO680N	Esophagus/Stomach
	3.83592	HS934T	Fibroblast			0.0605697	BHT101	Thyroid			0.0412723	COLO684	Uterus
	3.93546	HT144	Skin			-0.0561038	SET2	Myeloid			-0.559593	CHL1DM	Skin
	4.31397	HT29	Bowel			0.00675467	EOL1	Myeloid			-0.0826306	COLO704	Uterus
	3.19535	WM3211	Skin			-0.091053	NMCG1	CNS/Brain			0.0841929	COLO741	Skin
	3.63691	ASPC1	Pancreas			-0.117934	COLO320	Bowel			0.143744	COLO783	Skin
	3.51349	SKNAS	Peripheral Nervous System			-0.0541143	LP1	Lymphoid			-0.415093	COLO800	Skin
	3.29425	SKGII	Cervix			0.12794	C8166	Lymphoid			0.347016	COLO829	Skin
	4.09845	COV644	Ovary/Fallopian Tube			-0.0221404	DETROIT562	Head and Neck			-0.186536	CORL105	Lung
	4.23955	LS123	Bowel			0.103809	SNU1079	Biliary Tract			-0.0662951	CORL23	Lung
	4.47962	HUT102	Lymphoid			0.0199637	DAOY	CNS/Brain			-0.0291054	CORL279	Lung
	0.495695	SCMCRM2	Soft Tissue			0.0159632	CAL120	Breast			0.01842	CORL88	Lung
	2.20163	UMRC7	Kidney			-0.0285857	LN382	CNS/Brain			-0.107825	COV318	Ovary/Fallopian Tube
	2.16027	ICC12	Biliary Tract			0.117069	JHESOAD1	Esophagus/Stomach			0.0974334	COV362	Ovary/Fallopian Tube
	2.18587	NCIH441	Lung			-0.0709751	JHH6	Liver			0.0888951	COV434	Ovary/Fallopian Tube
	3.84499	ICC6	Biliary Tract			0.0624827	A375	Skin			-0.250108	COV504	Ovary/Fallopian Tube
	5.00854	CL40	Bowel			0.15118	SNU398	Liver			-0.301064	COV644	Ovary/Fallopian Tube
	3.30597	TT	Thyroid			-0.0120078	ASPC1	Pancreas			-0.136667	CW2	Bowel
	3.55213	NCIH1869	Lung			-0.0478604	HCC1937	Breast			-0.270195	CW9019	Soft Tissue
	2.82782	MERO82	Pleura			-0.0819794	SUPM2	Lymphoid			-0.239593	D283MED	CNS/Brain
	4.92837	SNU668	Esophagus/Stomach			-0.0957243	KPNYN	Peripheral Nervous System			-0.37448	D341Med	CNS/Brain
	3.32337	HCC1937	Breast			-0.109581	BICR31	Head and Neck			0.183463	D384	CNS/Brain
	4.06867	PANC0213	Pancreas			0.0229234	KALS1	CNS/Brain			-0.0534157	D425	CNS/Brain
	0.137504	PLB985	Myeloid			0.0202928	U251MG	CNS/Brain			-0.159504	D458	CNS/Brain
	4.82477	TGBC1TKB	Biliary Tract			-0.186852	DEL	Lymphoid			-0.459382	D556	CNS/Brain
	0.933573	TE441T	Soft Tissue			0.153417	CAKI2	Kidney			0.061147	DANG	Pancreas
	5.28983	HEC265	Uterus			0.052907	PANC0403	Pancreas			-0.139756	DAOY	CNS/Brain
	3.10266	LCLC97TM1	Lung			-0.0400457	JHOM1	Ovary/Fallopian Tube			-0.15826	DBTRG05MG	CNS/Brain
	4.8089	HS944T	Skin			-0.0291595	SCC4	Head and Neck			0.426932	DB	Lymphoid
	4.8885	EN	Uterus			0.0342062	DANG	Pancreas			0.0301945	DETROIT562	Head and Neck
	4.92029	YAPC	Pancreas			0.0848025	DKMG	CNS/Brain			-0.264871	DKMG	CNS/Brain
	3.75702	ICC15	Biliary Tract			-0.00117935	SLR23	Kidney			-0.164969	DLD1	Bowel
	2.848	NCIH1618	Lung			0.115985	OCUM1	Esophagus/Stomach			0.0152616	DMS114	Lung
	4.82629	SF172	CNS/Brain			0.0691069	AU565	Breast			0.142101	DMS273	Lung
	3.76447	SNU1105	CNS/Brain			-0.111224	KMRC20	Kidney			-0.31508	DMS53	Lung
	3.8748	HS600T	Fibroblast			-0.0633328	NCIH2887	Lung			0.221379	DND41	Lymphoid
	3.19849	HCC1171	Lung			-0.124593	LS1034	Bowel			-0.192742	DU145	Prostate
	3.04089	NP8	CNS/Brain			0.0792888	COLO201	Bowel			-0.0205201	DU4475	Breast
	4.21645	HS940T	Fibroblast			-0.141821	LMSU	Esophagus/Stomach			0.00393364	EBC1	Lung
	1.01436	U937	Myeloid			-0.119108	COV318	Ovary/Fallopian Tube			0.143124	ECC10	Esophagus/Stomach
	3.48671	KMS28PE	Lymphoid			-0.181548	CORL279	Lung			-0.190713	ECGI10	Esophagus/Stomach
	5.49857	CW2	Bowel			-0.0277312	DU4475	Breast			0.0557433	EFE184	Uterus
	4.73769	SH4	Skin			-0.0575923	KELLY	Peripheral Nervous System			-0.213903	EFM192A	Breast
	1.09761	REH	Lymphoid			-0.0321592	SKNAS	Peripheral Nervous System			0.0507774	EFM19	Breast
	4.94626	GAMG	CNS/Brain			-0.144813	RERFLCAI	Lung			0.0986033	EFO21	Ovary/Fallopian Tube
	3.2765	SKGI	Cervix			0.122372	UOK101	Kidney			-0.418376	EFO27	Ovary/Fallopian Tube
	3.28983	C125PM	Bowel			-0.0767437	KASUMI1	Myeloid			-0.12676	EKVX	Lung
	2.58976	CASKI	Cervix			-0.115413	CALU6	Lung			0.216663	EN	Uterus
	4.78398	HS840T	Fibroblast			-0.0444739	KP4	Pancreas			-0.242581	EPLC272H	Lung
	4.64443	HCT116	Bowel			-0.0147812	SNU213	Pancreas			0.00525098	ES2	Ovary/Fallopian Tube
	2.58015	C10	Bowel			0.067342	SLR24	Kidney			0.0655798	ESS1	Uterus
	4.48349	HT55	Bowel			-0.0177555	SF539	CNS/Brain			-0.131284	EVSAT	Breast
	4.03298	NCIH1819	Lung			0.0130433	HS852T	Skin			-0.0612173	EW8	Bone
	4.38681	KMS27	Lymphoid			-0.139654	HCC38	Breast			-0.129824	EWS502	Bone
	4.20633	MCF 7.00	Breast			0.0754317	HCC1419	Breast			0.0208054	F36P	Myeloid
	0.0976108	MUTZ8	Myeloid			-0.0530761	COV362	Ovary/Fallopian Tube			-0.21501	FADU	Head and Neck
	2.10098	EFM19	Breast			0.0102456	EWS502	Bone			-0.0465864	FU97	Esophagus/Stomach
	4.97545	JHH7	Liver			0.129333	SNU840	Ovary/Fallopian Tube			0.0443092	FUJI	Soft Tissue
	3.72247	NCIH2170	Lung			-0.127779	KP2	Pancreas			-0.131445	FUOV1	Ovary/Fallopian Tube
	3.97361	HEC1	Uterus			-0.137293	SNU1033	Bowel			-0.153812	G361	Skin
	3.58376	SR786	Lymphoid			-0.0268045	BT549	Breast			-0.332587	G401	Kidney
	0.0426443	CCLP1	Biliary Tract			-0.0532424	NCIH209	Lung			-0.0867722	G402	Kidney
	3.7301	UMUC6	Bladder/Urinary Tract			0.0305322	OV90	Ovary/Fallopian Tube			-0.0173604	GAMG	CNS/Brain
	4.84499	NCIH510	Lung			0.10035	NCIH841	Lung			-0.0028353	GB1	CNS/Brain
	1.58976	TO14	Ovary/Fallopian Tube			-0.158967	KLE	Uterus			0.0397686	GI1	CNS/Brain
	3.99548	COLO679	Skin			-0.202666	NB4	Myeloid			-0.01744	GISTT1	Soft Tissue
	3.95513	NHAHTDD	CNS/Brain			-0.131096	EM2	Myeloid			-0.0457043	GP2D	Bowel
	3.59932	MEL202	Eye			0.315454	OUMS23	Bowel			-0.427794	GSS	Esophagus/Stomach
	1.42761	HGC27	Esophagus/Stomach			-0.0487171	SNU1077	Uterus			-0.0186427	GSU	Esophagus/Stomach
	3.32337	TIG3TD	Fibroblast			-0.0865447	SNU5	Esophagus/Stomach			0.0449136	HBL100	Breast
	3.72465	CAL27	Head and Neck			0.126253	WM115	Skin			-0.106469	HCC1008	Breast
	2.91839	UO31	Kidney			0.0533727	ECGI10	Esophagus/Stomach			-0.216363	HCC1143	Breast
	4.0018	PACADD188	Pancreas			-0.0280373	PK1	Pancreas			-0.11684	HCC1187	Breast
	0.903038	COGN305	Peripheral Nervous System			-0.0332674	EFO21	Ovary/Fallopian Tube			0.0116082	HCC1359	Lung
	4.30889	HCC2814	Lung			0.0996748	IMR32	Peripheral Nervous System			0.0673549	HCC1395	Breast
	3.13258	MYLA	Lymphoid			-0.177164	NCIH2122	Lung			0.0544579	HCC1419	Breast
	4.64501	HT	Lymphoid			-0.0577251	SKNBE2	Peripheral Nervous System			0.122912	HCC1428	Breast
	3.91361	KNS62	Lung			-0.149871	KMRC3	Kidney			0.145189	HCC1500	Breast
	2.77821	WERIRB1	Eye			-0.495541	KARPAS422	Lymphoid			0.789599	HCC1569	Breast
	3.66676	OE21	Esophagus/Stomach			-0.278505	SNU886	Liver			0.0530891	HCC1599	Breast
	2.12763	HCC202	Breast			0.0903674	TUHR14TKB	Kidney			0.0155346	HCC15	Lung
	3.32193	SW1710	Bladder/Urinary Tract			-0.0779216	TE10	Esophagus/Stomach			-0.0154598	HCC1806	Breast
	5.0751	LNZ308	CNS/Brain			0.0199328	MPP89	Pleura			0.206309	HCC1833	Lung
	0.632268	RHJT	Soft Tissue			0.0290413	PSN1	Pancreas			-0.0279968	HCC1937	Breast
	5.01346	LXF289	Lung			0.0683164	HT144	Skin			-0.0652552	HCC1954	Breast
	1.48027	DMS273	Lung			-0.139083	42MGBA	CNS/Brain			-0.085757	HCC202	Breast
	3.0321	A431	Skin			0.0183984	JHOC5	Ovary/Fallopian Tube			0.0723449	HCC2185	Breast
	3.0321	FEPD	Lymphoid			0.0609984	SNU620	Esophagus/Stomach			0.221216	HCC2218	Breast
	1.15056	NCIH69	Lung			0.0437851	JURLMK1	Myeloid			-0.164043	HCC2429	Lung
	2.84599	SKGT4	Esophagus/Stomach			0.138699	CCFSTTG1	CNS/Brain			-0.0730538	HCC2450	Lung
	3.6565	HKA1	Skin			0.0662352	EFM19	Breast			-0.197304	HCC2688	Breast
	3.47249	SNU1079	Biliary Tract			-0.119658	ISTMES2	Pleura			-0.0277529	HCC2814	Lung
	3.15543	HG3	Lymphoid			-0.124109	YAPC	Pancreas			0.0260535	HCC3153	Breast
	3.94486	HUPT4	Pancreas			0.128867	DB	Lymphoid			-0.143161	HCC33	Lung
	0.678072	NP5	CNS/Brain			-0.0622408	MSTO211H	Pleura			0.183788	HCC364	Lung
	3.80219	UMUC14	Bladder/Urinary Tract			0.0396157	OCIAML3	Myeloid			0.178607	HCC366	Lung
	5.68846	SNU81	Bowel			-0.143101	NCIH3122	Lung			-0.165447	HCC38	Breast
	3.53978	UMUC10	Bladder/Urinary Tract			-0.0181325	HCC461	Lung			-0.0286481	HCC4006	Lung
	5.3194	ISTMES2	Pleura			-0.053057	SKNFI	Peripheral Nervous System			-0.184821	HCC44	Lung
	3.86888	UMUC13	Bladder/Urinary Tract			-0.153669	NCIH522	Lung			-0.367434	HCC461	Lung
	4.28836	C32	Skin			0.0889958	SNU668	Esophagus/Stomach			0.129818	HCC515	Lung
	4.35191	DMS153	Lung			-0.174237	JVM3	Lymphoid			0.0768165	HCC70	Breast
	3.22651	KMRC1	Kidney			-0.0311425	RPMI7951	Skin			0.168214	HCC827GR5	Lung
	3.849	DM3	Fibroblast			0.100997	COLO678	Bowel			0.00781866	HCC827GR	Lung
	4.92505	HCC1195	Lung			-0.0576293	HCC1428	Breast			0.0157275	HCC827	Lung
	3.49442	PECAPJ41CLONED2	Head and Neck			-0.0801981	NCIH82	Lung			-0.127452	HCC95	Lung
	1.81967	A704	Kidney			-0.0703654	MKN 45.00	Esophagus/Stomach			0.0331547	HCT116	Bowel
	0.555816	IMR32	Peripheral Nervous System			-0.0798569	MG63	Bone			-0.177267	HCT15	Bowel
	2.87578	HAP1	Myeloid			-0.137686	SKHEP1	Liver			-0.0321058	HDQP1	Breast
	3.6893	HDQP1	Breast			0.0667074	MOLM13	Myeloid			0.0370517	HEC1A	Uterus
	4.98459	CAKI2	Kidney			-0.0250672	SKMM2	Lymphoid			-0.205787	HEC251	Uterus
	2.8953	FARAGE	Lymphoid			-0.116077	U2OS	Bone			0.0793706	HEC265	Uterus
	3.99367	647V	Bladder/Urinary Tract			0.0583942	SUDHL4	Lymphoid			-0.159878	HEC50B	Uterus
	2.39232	NH6	Peripheral Nervous System			-0.266437	SKNDZ	Peripheral Nervous System			0.0535395	HEC59	Uterus
	3.76341	NOZ	Biliary Tract			-0.049485	SNU1105	CNS/Brain			0.087127	HEC6	Uterus
	2.25701	921	Eye			0.161514	SNU626	CNS/Brain			0.107253	HEKTE	Kidney
	0.163499	SIGM5	Myeloid			-0.58093	RL	Lymphoid			-0.106748	HEL9217	Myeloid
	4.16189	NCIH2444	Lung			0.0082657	HCC1143	Breast			-0.216888	HELA	Cervix
	5.00764	SW1573	Lung			-0.133141	G402	Kidney			-0.0570056	HEL	Myeloid
	0.124328	D283MED	CNS/Brain			-0.0500317	SF295	CNS/Brain			-0.164587	HEP3B217	Liver
	4.43696	GSU	Esophagus/Stomach			0.0418359	SNU478	Ampulla of Vater			0.187367	HEPG2	Liver
	3.52105	IALM	Lung			0.0386185	NCIH647	Lung			-0.0087538	HEYA8	Ovary/Fallopian Tube
	2.76977	NUDUL1	Lymphoid			-0.119137	T84	Bowel			-0.201637	HGC27	Esophagus/Stomach
	4.69544	KYSE70	Esophagus/Stomach			-0.00735404	OE33	Esophagus/Stomach			0.23728	HK2	Kidney
	2.93734	DMS114	Lung			0.288256	SKRC20	Kidney			0.480297	HL60	Myeloid
	3.55582	ECC4	Bowel			-0.0485683	TF1	Myeloid			0.174273	HLC1	Lung
	3.66107	KMS12BM	Lymphoid			0.00272302	H4	CNS/Brain			-0.0953979	HLE	Liver
	0.722466	CTV1DM	Lymphoid			0.0304301	LUDLU1	Lung			-0.0253853	HLF	Liver
	0.526069	SW954	Vulva/Vagina			-0.0417019	MHHES1	Bone			-0.0616864	HMC18	Breast
	0.31034	D458	CNS/Brain			-0.0711845	HLF	Liver			0.0376755	HNT34	Myeloid
	4.10852	C2BBE1	Bowel			0.102282	NCIH520	Lung			0.0626894	HOP62	Lung
	0.594549	NCIH716	Bowel			0.0613089	J82	Bladder/Urinary Tract			0.0662292	HPAC	Pancreas
	3.29131	VAL	Lymphoid			-0.0618418	TEN	Uterus			0.184001	HPAFII	Pancreas
	0.226509	HL60	Myeloid			-0.15711	RI1	Lymphoid			0.0692513	HRT18	Bowel
	3.52982	MM386	Skin			0.0924958	COLO800	Skin			0.0306401	HS294T	Skin
	3.82171	JHUEM7	Uterus			-0.215718	BL70	Lymphoid			0.0944567	HS578T	Breast
	3.25248	170MGBA	CNS/Brain			-0.0394053	NCIH747	Bowel			0.0145247	HS683	CNS/Brain
	2.93357	EB1	Lymphoid			-0.088148	K029AX	Skin			0.0587636	HS695T	Skin
	4.48671	JIMT1	Breast			-0.00620215	MEC1	Lymphoid			-0.134997	HS729	Soft Tissue
	4.05137	HCS2	Cervix			0.0263282	U937	Myeloid			0.0413039	HS766T	Pancreas
	3.16189	YUHOIN0650	Skin			-0.0271015	SNU685	Uterus			0.149697	HS852T	Skin
	4.03122	L1236	Lymphoid			-0.220679	TE5	Esophagus/Stomach			0.140524	HS939T	Skin
	3.94579	BT16	CNS/Brain			0.00725577	SAOS2	Bone			0.0959842	HS944T	Skin
	3.65992	SLR26	Kidney			0.00920336	769P	Kidney			-0.188016	HSC2	Head and Neck
	4.72137	CAPAN1	Pancreas			-0.387886	NCIH1944	Lung			-0.0442012	HSC3	Head and Neck
	1.0072	HCC827	Lung			-0.148005	BICR6	Head and Neck			0.213198	HSSYII	Soft Tissue
	3.71589	RH18	Soft Tissue			0.0400505	NCIH838	Lung			0.21792	HT1080	Soft Tissue
	5.37295	TUHR10TKB	Kidney			0.0677517	PANC0813	Pancreas			0.0904223	HT115	Bowel
	3.50843	UMUC11	Bladder/Urinary Tract			-0.0372684	SNU449	Liver			0.312831	HT1197	Bladder/Urinary Tract
	5.69153	SNU878	Liver			-0.0228384	SW837	Bowel			-0.0547189	HT1376	Bladder/Urinary Tract
	4.1334	CL14	Bowel			-0.145371	SNU475	Liver			-0.116393	HT144	Skin
	0.773996	U178	CNS/Brain			-0.113161	TC71	Bone			0.135634	HT29	Bowel
	3.69711	NCIH508	Bowel			-0.0460921	UACC62	Skin			-0.0145054	HT55	Bowel
	4.87676	CL11	Bowel			-0.0957101	KMS20	Lymphoid			-0.030448	HUG1N	Esophagus/Stomach
	3.16189	OACM51	Esophagus/Stomach			-0.0541978	NCIN87	Esophagus/Stomach			-0.235175	HUH1	Liver
	4.06264	KALS1	CNS/Brain			-0.0470551	NCIH1694	Lung			-0.139372	HUH6	Liver
	2.95233	NCIH650	Lung			0.0718973	CAKI1	Kidney			-0.174433	HUH7	Liver
	1.97085	CORL23	Lung			-0.0569761	NCIH1915	Lung			-0.0703452	HUPT3	Pancreas
	2.73335	HT144SKINFV1	Skin			0.394831	EFE184	Uterus			-0.0602609	HUPT4	Pancreas
	4.04789	PACADD159	Pancreas			0.122499	OCIMY7	Lymphoid			-0.256401	HUTU80	Bowel
	3.55459	CHLA10	Bone			-0.132762	SW1088	CNS/Brain			0.0127656	IALM	Lung
	5.12143	AU565	Breast			0.0160471	LU65	Lung			-0.0355991	IGR1	Skin
	3.87774	RKO	Bowel			0.0288488	SH4	Skin			0.151659	IGR37	Skin
	0.333424	OCIM1	Myeloid			0.104613	LU99	Lung			-0.250584	IGR39	Skin
	1.91839	UPCISCC111	Head and Neck			0.00457169	KNS60	CNS/Brain			-0.252408	IGROV1	Ovary/Fallopian Tube
	3.49185	BECKER	CNS/Brain			-0.0771198	NCIH1666	Lung			0.162581	IM95	Esophagus/Stomach
	5.59216	NCIH1755	Lung			0.200631	MELHO	Skin			-0.294065	INA6	Lymphoid
	4.3875	RERFLCAI	Lung			-0.0572371	TE8	Esophagus/Stomach			-0.0599506	IOMMLEE	CNS/Brain
	4.64443	PANC1	Pancreas			0.0336968	HCC95	Lung			0.147634	IPC298	Skin
	3.23573	LPS27	Soft Tissue			0.0655018	LN428	CNS/Brain			0.00632901	ISHIKAWAHERAKLIO02ER	Uterus
	3.08236	UOK101	Kidney			-0.17849	BCPAP	Thyroid			0.00290102	JHESOAD1	Esophagus/Stomach
	2.40327	OCILY3	Lymphoid			-0.154046	CJM	Skin			0.0470185	JHH1	Liver
	3.69933	KIJK	Lymphoid			0.215706	TUHR10TKB	Kidney			0.074543	JHH5	Liver
	4.42425	SNUC1	Bowel			-0.0353363	SNU8	Ovary/Fallopian Tube			-0.188932	JHH6	Liver
	3.88753	CAL851	Breast			0.130938	SNU1196	Biliary Tract			-0.0541623	JHH7	Liver
	2.0635	MONOMAC1	Myeloid			-0.0480771	NCIH460	Lung			0.0438007	JHOC5	Ovary/Fallopian Tube
	3.75916	OCUG1	Biliary Tract			-0.121932	CAS1	CNS/Brain			-0.408302	JHOM1	Ovary/Fallopian Tube
	3.71809	HS343T	Fibroblast			-0.0359389	SNU216	Esophagus/Stomach			0.00325758	JHOS2	Ovary/Fallopian Tube
	5.29939	CCFSTTG1	CNS/Brain			-0.0149114	HCC56	Bowel			-0.518283	JHUEM2	Uterus
	2.66903	MM415	Skin			-0.00159808	PK45H	Pancreas			0.0654473	JIMT1	Breast
	4.16189	HS939T	Skin			-0.110161	YH13	CNS/Brain			0.013628	JJN3	Lymphoid
	2.86987	UPCISCC200	Head and Neck			-0.0485806	SW1463	Bowel			0.0461567	JL1	Pleura
	0.565597	TALL1	Lymphoid			-0.0206479	LI7	Liver			-0.0465825	JMSU1	Bladder/Urinary Tract
	3.05485	VMCUB1	Bladder/Urinary Tract			-0.0814331	HSC2	Head and Neck			-0.449848	JR	Soft Tissue
	4.06437	TGBC11TKB	Esophagus/Stomach			0.0126703	RT112	Bladder/Urinary Tract			0.179589	K029AX	Skin
	1.54102	OCILY19	Lymphoid			0.0404216	HUH1	Liver			-0.0671891	K562	Myeloid
	3.11936	ECC10	Esophagus/Stomach			0.0130396	JHH4	Liver			-0.0854983	KALS1	CNS/Brain
	3.67016	FTC238	Thyroid			0.100795	MALME3M	Skin			0.0692507	KARPAS422	Lymphoid
	4.31034	OSC20	Head and Neck			-0.17475	SNU387	Liver			-0.0686858	KASUMI1	Myeloid
	3.48156	PECAPJ15	Head and Neck			-0.028554	KNS81	CNS/Brain			-0.0497868	KASUMI2	Lymphoid
	4.07296	MM485	Skin			0.0306034	HUH7	Liver			-0.299891	KATOIII	Esophagus/Stomach
	3.41143	COV413A	Ovary/Fallopian Tube			-0.0438981	NCIH2170	Lung			-0.51164	KD	CNS/Brain
	3.61117	HSC4	Head and Neck			-0.0716846	SNU182	Liver			0.188014	KE39	Esophagus/Stomach
	2.58736	WSUNHL	Lymphoid			-0.0985951	VMRCRCW	Kidney			0.162135	KELLY	Peripheral Nervous System
	3.78555	OMM25	Eye			-0.510513	GSU	Esophagus/Stomach			0.00407294	KM12	Bowel
	3.73335	NCIH2052	Pleura			0.108198	KU1919	Bladder/Urinary Tract			-0.203688	KMM1	Lymphoid
	4.4614	HS821T	Fibroblast			-0.0487261	F36P	Myeloid			-0.142546	KMRC1	Kidney
	3.00899	OAW28	Ovary/Fallopian Tube			0.0317688	TE11	Esophagus/Stomach			-0.0654146	KMRC20	Kidney
	3.79181	KMH2	Lymphoid			0.03962	SW1116	Bowel			0.448508	KMRC2	Kidney
	3.89918	127399	Soft Tissue			-0.183349	SF767	Cervix			-0.133863	KMS12BM	Lymphoid
	4.07211	JHOC5	Ovary/Fallopian Tube			0.0877683	NCIH716	Bowel			-0.184489	KMS18	Lymphoid
	4.765	MERO84	Pleura			-0.141879	SNU423	Liver			0.019756	KMS27	Lymphoid
	3.86196	SW480	Bowel			-0.102328	TUHR4TKB	Kidney			-0.120885	KMS28BM	Lymphoid
	4.64789	SNU719	Esophagus/Stomach			-0.18401	NCIH1792	Lung			0.144174	KMS34	Lymphoid
	4.30961	SNU410	Pancreas			0.154176	EW8	Bone			0.205595	KNS42	CNS/Brain
	4.24413	UMUC7	Bladder/Urinary Tract			-0.110129	SNU46	Head and Neck			-0.130848	KNS60	CNS/Brain
	4.66107	A549	Lung			-0.0698454	TCCPAN2	Pancreas			-0.0418113	KNS62	Lung
	4.15543	HA1E	Kidney			-0.0991732	BICR16	Head and Neck			0.0983101	KNS81	CNS/Brain
	1.15056	697	Lymphoid			0.127459	SNB75	CNS/Brain			-0.0536068	KP1N	Pancreas
	2.75916	VMRCRCW	Kidney			-0.00821161	RKN	Soft Tissue			-0.378655	KP2	Pancreas
	4.47508	KP3	Pancreas			0.0662772	KE39	Esophagus/Stomach			0.0535838	KP3	Pancreas
	3.91169	HUH28	Biliary Tract			-0.0799144	NCIH1299	Lung			-0.17945	KP4	Pancreas
	1.67807	SUDHL8	Lymphoid			-0.070401	CALU1	Lung			-0.173122	KPL1	Breast
	0.321928	KASUMI6	Myeloid			-0.0370989	INA6	Lymphoid			0.454323	KPNSI9S	Peripheral Nervous System
	5.19613	HCT15	Bowel			-0.0142583	NCIH1092	Lung			-0.196341	KPNYN	Peripheral Nervous System
	4.89191	NCIH1048	Lung			-0.0447642	CAL78	Bone			0.124256	KS1	CNS/Brain
	3.73552	LN18	CNS/Brain			-0.0366872	SNU410	Pancreas			0.130003	KU1919	Bladder/Urinary Tract
	3.94579	SUPM2	Lymphoid			-0.111291	CAL33	Head and Neck			0.112288	KURAMOCHI	Ovary/Fallopian Tube
	4.54226	SKES1	Bone			-0.0641169	59M	Ovary/Fallopian Tube			0.0884868	KYM1	Soft Tissue
	3.71809	HS870T	Fibroblast			-0.134367	NCIH2030	Lung			-0.25098	KYSE140	Esophagus/Stomach
	4.49249	SKMEL19	Skin			-0.00362536	UMUC3	Bladder/Urinary Tract			-0.0229775	KYSE150	Esophagus/Stomach
	3.95327	MKN 74.00	Esophagus/Stomach			-0.0468094	KURAMOCHI	Ovary/Fallopian Tube			-0.209561	KYSE180	Esophagus/Stomach
	2.32193	HCC1599	Breast			-0.141058	NCIH2171	Lung			0.0314289	KYSE30	Esophagus/Stomach
	5.27426	DU4475	Breast			-0.0174429	OVISE	Ovary/Fallopian Tube			-0.0091803	KYSE410	Esophagus/Stomach
	4.27277	SW579	Head and Neck			-0.0513649	ABC1	Lung			-0.0052802	KYSE450	Esophagus/Stomach
	3.17153	NCO2	Myeloid			-0.0328645	NCIH2004RT	Kidney			-0.0386514	KYSE510	Esophagus/Stomach
	2.53356	HUT78	Lymphoid			-0.0858904	BXPC3	Pancreas			0.0439256	KYSE520	Esophagus/Stomach
	1.8953	SKPNDW	CNS/Brain			-0.0685113	SNU761	Liver			0.0268858	KYSE70	Esophagus/Stomach
	4.66562	T98G	CNS/Brain			0.152747	KMS34	Lymphoid			0.124405	L33	Pancreas
	3.66334	MHHES1	Bone			0.0478028	HEYA8	Ovary/Fallopian Tube			0.0988859	L363	Lymphoid
	0.604071	KLE	Uterus			0.0230191	OE21	Esophagus/Stomach			0.0735672	LAMA84	Myeloid
	3.83491	SNU61	Bowel			-0.0103936	VMCUB1	Bladder/Urinary Tract			-0.660882	LC1SQSF	Lung
	3.76022	JHOS4	Ovary/Fallopian Tube			-0.0049907	HT1197	Bladder/Urinary Tract			0.0748939	LCLC103H	Lung
	2.7866	UPCISCC026	Head and Neck			-0.0425576	BHY	Head and Neck			-0.0654702	LCLC97TM1	Lung
	3.17313	NCIH1876	Lung			-0.00138456	SNU1076	Head and Neck			-0.184379	LI7	Liver
	3.17153	NAMALWA	Lymphoid			-0.117911	IGR39	Skin			-0.0175526	LK2	Lung
	3.83996	TDOTT	Esophagus/Stomach			-0.141142	K562	Myeloid			-0.123378	LMSU	Esophagus/Stomach
	3.46728	SHMAC4	Prostate			-0.0385521	HT29	Bowel			-0.0466112	LN18	CNS/Brain
	2.36737	NCIH2081	Lung			-0.0502948	SIHA	Cervix			-0.0693551	LN215	CNS/Brain
	3.84599	HEC1A	Uterus			-0.0862222	AML193	Myeloid			-0.0661047	LN229	CNS/Brain
	1.53107	LP1	Lymphoid			0.191443	NCIH1836	Lung			-0.0473729	LN235	CNS/Brain
	4.15866	BT12	CNS/Brain			-0.0537436	EBC1	Lung			-0.0147527	LN319	CNS/Brain
	5.59156	SNU175	Bowel			-0.0358574	ST486	Lymphoid			-0.263858	LN340	CNS/Brain
	2.64386	H157	Head and Neck			-0.224151	YKG1	CNS/Brain			-0.1906	LN382	CNS/Brain
	4.65707	HCC2157	Breast			0.0167203	T98G	CNS/Brain			-0.0500172	LN428	CNS/Brain
	4.52982	SNU245	Biliary Tract			0.00635576	MDAMB436	Breast			-0.214281	LN443	CNS/Brain
	3.72792	HS863T	Fibroblast			0.0305582	KMS27	Lymphoid			-0.144668	LN464	CNS/Brain
	3.52857	NCIH1781	Lung			0.129232	JHH2	Liver			-0.042716	LNCAPCLONEFGC	Prostate
	3.22805	DOTC24510	Cervix			-0.106634	UACC257	Skin			-0.131093	LNZ308	CNS/Brain
	4.49057	KMS11	Lymphoid			0.144554	C32	Skin			-0.251812	LOUNH91	Lung
	1.65535	PF382	Lymphoid			-0.186493	SNU16	Esophagus/Stomach			0.092233	LOVO	Bowel
	4.14893	MM1S	Lymphoid			-0.10243	JHOS4	Ovary/Fallopian Tube			0.0273131	LOXIMVI	Skin
	3.50208	PSS131R	Bone			-0.0781253	EPLC272H	Lung			0.062455	LS180	Bowel
	5.0993	TFK1	Biliary Tract			-0.000894044	NCIH1975	Lung			0.0789335	LS411N	Bowel
	4.0036	JURLMK1	Myeloid			-0.595273	KMS26	Lymphoid			0.178515	LS513	Bowel
	3.83794	SLR25	Kidney			-0.0178642	NCIH1437	Lung			-0.113451	LU65	Lung
	1.04963	HCC1359	Lung			-0.225654	LN235	CNS/Brain			-0.123666	LU99	Lung
	0.9855	NCIH524	Lung			0.0784146	TM31	CNS/Brain			0.0335439	LUDLU1	Lung
	0.214125	CMK	Myeloid			-0.0144316	BC3C	Bladder/Urinary Tract			0.0194471	LXF289	Lung
	3.51475	CALU1	Lung			-0.0939837	LN229	CNS/Brain			-0.0101744	LY2	Breast
	2.08066	MC116	Lymphoid			0.0809376	LCLC97TM1	Lung			-0.151956	M059K	CNS/Brain
	3.95047	YD15	Head and Neck			0.0847532	TTC709	CNS/Brain			-0.0007951	MACLS2	Breast
	2.75702	HCC2450	Lung			0.106029	PATU8902	Pancreas			-0.743695	MCF10A	Breast
	2.41684	NCIH3255	Lung			-0.261664	SLR26	Kidney			0.0726653	MCF12A	Breast
	4.95559	HCC56	Bowel			0.00541645	MIAPACA2	Pancreas			-0.0303863	MCF 7.00	Breast
	3.84599	HCC1833	Lung			-0.0987246	M07E	Myeloid			-0.254856	MDAMB134VI	Breast
	4.16591	HUH6	Liver			-0.0354744	KYO1	Myeloid			-0.133513	MDAMB157	Breast
	1.83996	NCIH1184	Lung			0.183877	TE6	Esophagus/Stomach			0.32291	MDAMB175VII	Breast
	2.46467	COLO684	Uterus			-0.106166	PECAPJ34CLONEC12	Head and Neck			-0.0237546	MDAMB231	Breast
	4.99095	TE14	Esophagus/Stomach			0.124551	KYM1	Soft Tissue			-0.177475	MDAMB330	Breast
	0.333424	CHP126	Peripheral Nervous System			-0.107934	COV644	Ovary/Fallopian Tube			-0.142465	MDAMB361	Breast
	3.70155	NOS1	Bone			0.121901	SF126	CNS/Brain			0.0574518	MDAMB415	Breast
	2.1635	CA46	Lymphoid			0.116311	RVH421	Skin			-0.0339859	MDAMB435S	Skin
	3.58976	C99	Bowel			-0.0325999	HS746T	Esophagus/Stomach			-0.132394	MDAMB436	Breast
	4.38612	SW1271	Lung			0.0176432	SNU1041	Head and Neck			-0.0235048	MDAMB453	Breast
	2.96532	UPCISCC040	Head and Neck			-0.0447386	PECAPJ15	Head and Neck			0.0170684	MDAMB468	Breast
	3.79701	GOS3	CNS/Brain			0.0176872	JHH1	Liver			-0.0385293	MDAPCA2B	Prostate
	4.38267	HCC78	Lung			-0.0108998	MDAMB157	Breast			0.126987	MDST8	Bowel
	4.34412	SJSA1	Bone			0.0159569	KNS42	CNS/Brain			-0.48522	ME180	Cervix
	3.06523	TANOUE	Lymphoid			-0.11149	SNU201	CNS/Brain			-0.0741179	MEL285	Eye
	1.41143	UMUC1	Bladder/Urinary Tract			0.039278	HCC1806	Breast			-0.0188155	MELHO	Skin
	4.03122	RCM1	Bowel			0.0488173	LCLC103H	Lung			0.099009	MELJUSO	Skin
	3.40054	MESSA	Uterus			-0.159828	YD8	Head and Neck			-0.446821	MEWO	Skin
	3.49313	NCIH2196	Lung			0.000854795	HS944T	Skin			-0.112905	MFE280	Uterus
	0.565597	TN2	Peripheral Nervous System			0.097596	FU97	Esophagus/Stomach			-0.0567988	MFE296	Uterus
	1.90689	P31FUJ	Myeloid			0.0193608	LN340	CNS/Brain			0.152622	MFE319	Uterus
	3.32912	NCIH854	Bowel			0.0546567	KYSE520	Esophagus/Stomach			0.0648958	MFM223	Breast
	3.44493	KE39	Esophagus/Stomach			-0.180596	NCIH441	Lung			-0.393755	MHHES1	Bone
	3.91552	HCC4006	Lung			0.029702	NCIH211	Lung			-0.136854	MIAPACA2	Pancreas
	4.36457	PATU8988S	Pancreas			0.0629675	JL1	Pleura			-0.501791	MKL1	Skin
	1.23879	SUSA	Testis			-0.0187235	OVMANA	Ovary/Fallopian Tube			0.0998788	MKL2	Skin
	2.23879	DB	Lymphoid			-0.163592	TE1	Esophagus/Stomach			-0.115133	MKN 1.00	Esophagus/Stomach
	3.90977	HCC1143	Breast			0.183242	NCIH28	Pleura			-0.0379509	MKN 45.00	Esophagus/Stomach
	2.20789	PEER	Lymphoid			-0.0740663	786O	Kidney			0.0828031	MKN 7.00	Esophagus/Stomach
	5.41041	SNU520	Esophagus/Stomach			-0.056974	SW620	Bowel			0.194441	MM1S	Lymphoid
	2.80323	A375SKINCJ3	Skin			0.0314833	SUIT2	Pancreas			0.159791	MOLM13	Myeloid
	0.485427	FUOV1	Ovary/Fallopian Tube			0.137918	JJN3	Lymphoid			0.0611429	MOLM16	Myeloid
	3.22033	HS578T	Breast			-0.200315	RAJI	Lymphoid			-0.0981247	MONOMAC1	Myeloid
	1.20163	RVH421SKINFV1	Skin			0.054524	SF268	CNS/Brain			-0.102265	MONOMAC6	Myeloid
	2.18587	OVMANA	Ovary/Fallopian Tube			-0.104492	A2780	Ovary/Fallopian Tube			-0.07126	MORCPR	Lung
	3.5373	HCC2108	Lung			0.094507	KMS18	Lymphoid			-0.0730732	MPP89	Pleura
	3.39094	U118MG	CNS/Brain			-0.129579	WM1799	Skin			0.170093	MV411	Myeloid
	2.86394	DERL2	Lymphoid			0.196475	CORL23	Lung			-0.0600456	MX1	Breast
	4.34837	TYKNU	Ovary/Fallopian Tube			0.0169874	OVTOKO	Ovary/Fallopian Tube			-0.258415	NALM6	Lymphoid
	3.46336	CHL1DM	Skin			-0.0978652	SUDHL1	Lymphoid			0.102515	NB1	Peripheral Nervous System
	4.88753	NO36	Pleura			-0.0984991	SKMES1	Lung			-0.0775117	NB4	Myeloid
	4.40259	SNU626	CNS/Brain			-0.0382462	HCC44	Lung			0.0868685	NCCSTCK140	Esophagus/Stomach
	3.46074	PEO1	Ovary/Fallopian Tube			0.156006	HUH6	Liver			-0.0509154	NCIH1048	Lung
	2.80529	SW1088	CNS/Brain			0.0226668	LN443	CNS/Brain			0.115974	NCIH1105	Lung
	2.82375	KO52	Myeloid			-0.0793897	LN464	CNS/Brain			-0.251602	NCIH1155	Lung
	2.87184	SUM185PE	Breast			-0.128562	SW1573	Lung			0.0120555	NCIH1299	Lung
	2.94486	BICR16	Head and Neck			-0.0143207	SW948	Bowel			0.398978	NCIH157DM	Lung
	4.08236	LN215	CNS/Brain			-0.0291723	A549	Lung			0.110686	NCIH1355	Lung
	4.38681	NCIH747	Bowel			-0.061862	SNU1066	Head and Neck			0.0199558	NCIH1373	Lung
	4.1914	SKCO1	Bowel			-0.0295635	SNU503	Bowel			-0.258937	NCIH1395	Lung
	3.53854	HS819T	Fibroblast			-0.11132	KMRC1	Kidney			0.00128476	NCIH1435	Lung
	2.88166	TE10	Esophagus/Stomach			-0.11041	L33	Pancreas			-0.0397527	NCIH1437	Lung
	1.59932	TC138	Bone			-0.206435	OV7	Ovary/Fallopian Tube			0.223099	NCIH146	Lung
	2.60881	JHUEM1	Uterus			0.0110679	KYSE180	Esophagus/Stomach			-0.0117325	NCIH1568	Lung
	4.28096	NCIH1651	Lung			-0.0174882	TE9	Esophagus/Stomach			0.0516026	NCIH1573	Lung
	2.65535	KMM1	Lymphoid			0.0357069	CORL47	Lung			0.101342	NCIH1581	Lung
	3.67016	HS695T	Skin			-0.0316353	OVCAR8	Ovary/Fallopian Tube			0.297526	NCIH1623	Lung
	4.76447	ONDA8	CNS/Brain			-0.234207	A3KAW	Lymphoid			-0.073688	NCIH1648	Lung
	3.84699	SNU601	Esophagus/Stomach			0.0029604	DMS53	Lung			0.0516285	NCIH1650	Lung
	4.29499	MDAMB415	Breast			0.0617687	HCC1395	Breast			-0.370722	NCIH1666	Lung
	0.584963	UW228	CNS/Brain			-0.0586848	NCIH2882	Lung			0.0335286	NCIH1693	Lung
	0.163499	OCIM2	Myeloid			-0.173121	RMUGS	Ovary/Fallopian Tube			-0.280122	NCIH1694	Lung
	4.29352	PANC0403	Pancreas			-0.0517231	L1236	Lymphoid			-0.0938996	NCIH1703	Lung
	4.71809	T84	Bowel			0.11229	EKVX	Lung			-0.0095592	NCIH1792	Lung
	1.99639	NALM16	Lymphoid			-0.0127758	KMRC2	Kidney			-0.0381025	NCIH1793	Lung
	0.176323	COGN278	Peripheral Nervous System			0.0130026	JIMT1	Breast			-0.016801	NCIH1836	Lung
	3.31615	OCIMY5	Lymphoid			0.178799	CAOV3	Ovary/Fallopian Tube			-0.0753505	NCIH1838	Lung
	2.63227	CORL311	Lung			-0.0334613	KMS11	Lymphoid			-0.138089	NCIH1876	Lung
	2.72901	SNU489	CNS/Brain			-0.0696372	TT2609C02	Thyroid			-0.333911	NCIH1915	Lung
	4.19771	ISTMES1	Pleura			-0.142767	NCIH2291	Lung			0.0327879	NCIH1944	Lung
	3.71918	HCC70	Breast			-0.0845213	RMGI	Ovary/Fallopian Tube			-0.121568	NCIH196	Lung
	4.1152	HS274T	Fibroblast			-0.0450842	TCCSUP	Bladder/Urinary Tract			-0.0511989	NCIH1975	Lung
	3.926	NCIH2172	Lung			-0.00387201	HMC18	Breast			-0.538187	NCIH2004RT	Kidney
	1.07724	BLUE1	Lymphoid			0.133537	HT1376	Bladder/Urinary Tract			-0.0255186	NCIH2009	Lung
	4.23266	OUMS23	Bowel			0.180727	HCC202	Breast			-0.099912	NCIH2023	Lung
	4.94579	CAOV3	Ovary/Fallopian Tube			0.136702	PECAPJ41CLONED2	Head and Neck			-0.0137605	NCIH2030	Lung
	4.71039	MS751	Cervix			0.00674996	JHH5	Liver			0.13121	NCIH2052	Pleura
	4.24641	SF539	CNS/Brain			0.00443912	PECAPJ49	Head and Neck			-0.0079971	NCIH2066	Lung
	2.20163	CAL72	Bone			-0.164893	SNU601	Esophagus/Stomach			0.0268937	NCIH2087	Lung
	1.0635	OCILY7	Lymphoid			-0.167932	GB1	CNS/Brain			-0.31587	NCIH209	Lung
	4.29425	NCIH211	Lung			0.00818267	HEPG2	Liver			0.064388	NCIH2110	Lung
	3.01614	NCIH2073	Lung			-0.0478824	A253	Head and Neck			0.126079	NCIH211	Lung
	4.54659	SQ1	Lung			-0.153375	UBLC1	Bladder/Urinary Tract			0.116958	NCIH2122	Lung
	0.400538	MUTZ3	Myeloid			0.147023	GSS	Esophagus/Stomach			0.0429168	NCIH2126	Lung
	2.78241	HPAFII	Pancreas			-0.192953	NCIH1703	Lung			-0.0862596	NCIH2170	Lung
	3.54597	SKHEP1	Liver			-0.119718	SJSA1	Bone			-0.180867	NCIH2171	Lung
	4.91313	RMGI	Ovary/Fallopian Tube			0.0286924	JMSU1	Bladder/Urinary Tract			-0.117166	NCIH2172	Lung
	3.79909	SUM52PE	Breast			-0.201478	L428	Lymphoid			0.0285347	NCIH2228	Lung
	2.68706	ICC8	Biliary Tract			0.117726	GI1	CNS/Brain			-0.263805	NCIH2286	Lung
	3.19061	HCC461	Lung			-0.121738	A427	Lung			-0.181124	NCIH2291	Lung
	2.28688	RMSYM	Soft Tissue			-0.00444467	MKN 74.00	Esophagus/Stomach			-0.0718648	NCIH23	Lung
	2.0635	PL21	Myeloid			0.00759005	LNZ308	CNS/Brain			-0.17832	NCIH2405	Lung
	3.78241	NCIH810	Lung			-0.0240132	YD38	Head and Neck			-0.115085	NCIH2452	Pleura
	3.69153	HS739T	Fibroblast			0.0599591	MM1S	Lymphoid			0.350624	NCIH2882	Lung
	3.89918	TO175T	Fibroblast			-0.369163	SH10TC	Esophagus/Stomach			-0.229664	NCIH2887	Lung
	3.90689	HS839T	Fibroblast			0.124888	WM983B	Skin			0.108907	NCIH28	Pleura
	2.25096	LN382	CNS/Brain			-0.12425	NCIH1648	Lung			-0.29708	NCIH292	Lung
	3.55827	143B	Bone			-0.147351	NCIH526	Lung			0.158862	NCIH3122	Lung
	2.72683	SNU685	Uterus			0.0552648	MDAMB231	Breast			0.0451004	NCIH322	Lung
	2.67807	HOUAI	Uterus			-0.0133858	LK2	Lung			0.25675	NCIH3255	Lung
	1.35614	MTA	Lymphoid			-0.00694867	P31FUJ	Myeloid			-0.0023545	NCIH358	Lung
	1.15056	BIN67	Ovary/Fallopian Tube			-0.0064727	BICR56	Head and Neck			-0.0697042	NCIH441	Lung
	2.56803	MHHCALL3	Lymphoid			-0.63536	KIJK	Lymphoid			-0.0702662	NCIH446	Lung
	3.20633	VP229	Breast			-0.0959966	RERFLCAD2	Lung			-0.0050993	NCIH460	Lung
	3.47638	OELE	Ovary/Fallopian Tube			-0.108961	NCIH727	Lung			0.0493139	NCIH508	Bowel
	3.46597	KYSE450	Esophagus/Stomach			0.179036	ONS76	CNS/Brain			-0.39719	NCIH520	Lung
	0.0703893	ME1	Myeloid			-0.0182641	KYSE30	Esophagus/Stomach			-0.32565	NCIH522	Lung
	3.5509	HSC1	Skin			-0.109829	HSC3	Head and Neck			0.111914	NCIH526	Lung
	0.411426	OPM2	Lymphoid			-0.0865844	NCIH2023	Lung			0.00763596	NCIH647	Lung
	3.72137	NUGC4	Esophagus/Stomach			-0.244376	SEM	Lymphoid			-0.349519	NCIH650	Lung
	0.903038	SBC5	Lung			-0.0207048	CAMA1	Breast			0.20802	NCIH660	Prostate
	5.13996	PATU8902	Pancreas			0.00127955	KYSE70	Esophagus/Stomach			-0.184591	NCIH661	Lung
	0.895303	KASUMI1	Myeloid			0.0822378	NCIH2126	Lung			-0.162515	NCIH716	Bowel
	3.91743	SNU5	Esophagus/Stomach			0.0283272	LXF289	Lung			-0.103987	NCIH727	Lung
	3.07553	MCC142	Skin			0.0514017	A2058	Skin			-0.108145	NCIH747	Bowel
	5.6343	KATOIII	Esophagus/Stomach			0.0502406	SHP 77.00	Lung			-0.141825	NCIH838	Lung
	3.85997	M140325	Skin			-0.0275409	RERFLCAD1	Lung			-0.201357	NCIH841	Lung
	3.9279	SNU1033	Bowel			0.0858776	BFTC909	Kidney			0.491592	NCIH854	Bowel
	4.48091	KMRC20	Kidney			-0.0768434	KATOIII	Esophagus/Stomach			0.210195	NCIN87	Esophagus/Stomach
	1.34483	HNT34	Myeloid			-0.0917732	BICR22	Head and Neck			0.0112351	NIHOVCAR3	Ovary/Fallopian Tube
	3.97177	PANC0327	Pancreas			-0.0194793	MCAS	Ovary/Fallopian Tube			-0.05789	NOMO1	Myeloid
	0.956057	SEMK2	Lymphoid			0.0398978	HS695T	Skin			-0.0517	NUGC3	Esophagus/Stomach
	0.485427	SUM1315MO2	Breast			-0.0261098	NCIH446	Lung			-0.153048	OAW42	Ovary/Fallopian Tube
	1.36737	RT11284	Bladder/Urinary Tract			0.179588	HS936T	Skin			0.0729492	OC314	Ovary/Fallopian Tube
	3.6427	K562	Myeloid			0.116187	BFTC905	Bladder/Urinary Tract			-0.183773	OCIAML2	Myeloid
	2.82782	CCLFPEDS0001T	Kidney			0.0628074	NB1	Peripheral Nervous System			0.212321	OCIAML3	Myeloid
	0.918386	S117	Soft Tissue			0.0500126	COLO679	Skin			-0.332997	OCIAML5	Myeloid
	4.23419	NCIH1623	Lung			-0.165162	SNU738	CNS/Brain			0.142153	OCIMY7	Lymphoid
	3.84398	SNU449	Liver			-0.0537001	KYSE410	Esophagus/Stomach			-0.0510052	OCUBM	Breast
	3.09255	OCIAML3	Myeloid			-0.128915	SKMEL30	Skin			-0.0025313	OCUM1	Esophagus/Stomach
	2.89142	KU1919	Bladder/Urinary Tract			0.0187782	SKOV3	Ovary/Fallopian Tube			0.0210706	OE21	Esophagus/Stomach
	4.0045	OE19	Esophagus/Stomach			-0.0359934	RPMI8226	Lymphoid			-0.0121302	OE33	Esophagus/Stomach
	3.92315	MERO41	Pleura			-0.00905778	LN18	CNS/Brain			-0.363209	OELE	Ovary/Fallopian Tube
	3.93923	OCUM1	Esophagus/Stomach			0.153098	SW403	Bowel			0.112652	OMM1	Eye
	5.73633	OVK18	Ovary/Fallopian Tube			-0.0253529	EJM	Lymphoid			-0.561331	OPM1	Lymphoid
	4.04002	SNU738	CNS/Brain			0.0232489	SKMEL24	Skin			-0.165544	OPM2	Lymphoid
	3.57289	JHH4	Liver			0.00109991	KYSE140	Esophagus/Stomach			0.177736	OSRC2	Kidney
	1.94111	NCIH2171	Lung			-0.0119024	KYSE510	Esophagus/Stomach			0.180932	OUMS23	Bowel
	3.63691	OCILY132	Lymphoid			-0.395558	CAL12T	Lung			-0.174384	OV7	Ovary/Fallopian Tube
	2.74631	NCIH661	Lung			-0.0527202	WM793	Skin			0.101988	OV90	Ovary/Fallopian Tube
	3.54473	HS281T	Fibroblast			-0.131255	HUNS1	Lymphoid			-0.0150438	OVCAR4	Ovary/Fallopian Tube
	3.67016	KNS81	CNS/Brain			-0.0294996	HEC50B	Uterus			-0.101984	OVCAR8	Ovary/Fallopian Tube
	2.37851	HS742T	Fibroblast			-0.0976013	CAL27	Head and Neck			-0.0081106	OVISE	Ovary/Fallopian Tube
	3.79286	SNU638	Esophagus/Stomach			0.0683484	RH30	Soft Tissue			-0.139382	OVSAHO	Ovary/Fallopian Tube
	4.64212	SNU407	Bowel			-0.0228127	UMUC1	Bladder/Urinary Tract			0.0631506	OVTOKO	Ovary/Fallopian Tube
	3.36737	HEKTE	Kidney			0.0102447	GCT	Soft Tissue			-0.196132	PANC0203	Pancreas
	4.12184	NCIH1734	Lung			-0.233313	YD15	Head and Neck			0.0709757	PANC0327	Pancreas
	4.12019	HS255T	Fibroblast			-0.126695	NCIH322	Lung			0.0155952	PANC0403	Pancreas
	2.11103	KARPAS620	Lymphoid			-0.24226	AMO1	Lymphoid			0.166759	PANC0504	Pancreas
	1.54597	HUTU80	Bowel			0.0390679	SCABER	Bladder/Urinary Tract			-0.0229401	PANC0813	Pancreas
	0.831877	SHI1	Myeloid			0.00845713	HCC366	Lung			0.0624527	PANC1005	Pancreas
	3.41954	SHMAC5	Prostate			0.00767962	NCIH2087	Lung			-0.28323	PANC1	Pancreas
	3.62644	SW1990	Pancreas			-0.00516251	HARA	Lung			-0.0017159	PATU8902	Pancreas
	3.85898	HPAC	Pancreas			-0.182463	NCIH1373	Lung			-0.266804	PATU8988T	Pancreas
	4.17393	SNU503	Bowel			0.028579	FADU	Head and Neck			-0.105437	PC14	Lung
	4.48156	OMM1	Eye			-0.182921	HGC27	Esophagus/Stomach			0.0621642	PC3	Prostate
	3.73769	SF268	CNS/Brain			0.0626693	JHH7	Liver			-0.0942435	PECAPJ34CLONEC12	Head and Neck
	4.20242	SKLMS1	Soft Tissue			-0.00559687	MDAMB468	Breast			0.0142092	PECAPJ41CLONED2	Head and Neck
	3.8748	EMTOKA	Uterus			-0.0741152	MORCPR	Lung			0.0326926	PECAPJ49	Head and Neck
	3.06523	SCC25	Head and Neck			-0.155599	NCIH661	Lung			-0.355797	PETA	Skin
	4.09339	BDCM	Myeloid			-0.491088	OCIMY5	Lymphoid			0.0934033	PFEIFFER	Lymphoid
	2.21723	THP1	Myeloid			0.0393214	KYSE150	Esophagus/Stomach			-0.0222786	PK1	Pancreas
	2.14405	BICR6	Head and Neck			0.0855278	CAL51	Breast			0.0621082	PLB985	Myeloid
	0.495695	HEC116	Uterus			0.03277	KNS62	Lung			-0.231683	PLCPRF5	Liver
	4.86641	HCC1438	Lung			-0.0131074	HCC1954	Breast			-0.0784206	PRECLH	Prostate
	3.78869	OSC19	Head and Neck			-0.0307314	NCIH358	Lung			-0.0078962	PSN1	Pancreas
	4.80478	CL34	Bowel			-0.165614	HOP62	Lung			-0.00457	QGP1	Pancreas
	5.42962	MORCPR	Lung			-0.0394127	KMBC2	Bladder/Urinary Tract			0.105408	RCC4	Kidney
	4.02768	KYSE510	Esophagus/Stomach			-0.0963188	KYSE450	Esophagus/Stomach			-0.0734305	RCHACV	Lymphoid
	4.25626	NCIH146	Lung			-0.0451921	NCIH1048	Lung			-0.224949	RDES	Bone
	3.69377	HS606T	Fibroblast			-0.0416731	CHAGOK1	Lung			-0.044784	RD	Soft Tissue
	3.18428	HH	Lymphoid			-0.0700398	NCIH1568	Lung			-0.132638	REH	Lymphoid
	3.70155	HS737T	Fibroblast			-0.0450469	HCC515	Lung			0.0934945	RERFLCAD2	Lung
	2.49313	UACC812	Breast			-0.0415417	KYSE270	Esophagus/Stomach			-0.321299	RERFLCAI	Lung
	1.29278	P3HR1	Lymphoid			0.0568602	MDAMB415	Breast			0.0733141	RERFLCMS	Lung
	4.79701	BEN	Lung			0.0542131	HCC15	Lung			0.101006	RH30	Soft Tissue
	3.8846	KCL22	Myeloid			-0.10522	AGS	Esophagus/Stomach			-0.365129	RH41	Soft Tissue
	3.5373	KMS34	Lymphoid			-0.116176	MELJUSO	Skin			0.0763695	RKN	Soft Tissue
	3.19219	SW948	Bowel			0.0284346	IGR1	Skin			0.0913326	RKO	Bowel
	3.36877	HT144SKINFV2	Skin			-0.0614395	MDAMB435S	Skin			-0.18277	RL952	Uterus
	3.52857	HCC1187	Breast			-0.0311793	TOV21G	Ovary/Fallopian Tube			0.136141	RL	Lymphoid
	3.55704	RPE1SS77	Eye			0.00660183	NCIH2009	Lung			-0.095372	RMGI	Ovary/Fallopian Tube
	1.70044	MOLM16	Myeloid			0.0342044	SF172	CNS/Brain			0.0563919	RMUGS	Ovary/Fallopian Tube
	4.10266	SNU1041	Head and Neck			-0.0390072	NCIH1793	Lung			-0.100419	RPMI7951	Skin
	4.99865	SW1463	Bowel			-0.0044838	KMM1	Lymphoid			-0.0108627	RPMI8226	Lymphoid
	3.91456	PK8	Pancreas			-0.119288	SW1271	Lung			0.0322434	RS411	Lymphoid
	3.09255	HUPT3	Pancreas			-0.0118735	647V	Bladder/Urinary Tract			-0.0513153	RT112	Bladder/Urinary Tract
	3.51349	RVH421	Skin			0.0574002	SNU719	Esophagus/Stomach			0.120404	RVH421	Skin
	1.08406	CHP134	Peripheral Nervous System			-0.038096	WM88	Skin			-0.295803	SAOS2	Bone
	0.815575	BV173	Myeloid			-0.0094691	NCIH23	Lung			0.133307	SBC5	Lung
	4.75702	SIHA	Cervix			0.0546438	HCC1359	Lung			0.0456847	SCC25	Head and Neck
	1.16993	LPS510	Soft Tissue			-0.111577	FTC133	Thyroid			0.297841	SCC4	Head and Neck
	2.03562	SCLC22H	Lung			-0.0746843	5637	Bladder/Urinary Tract			0.0211048	SEM	Lymphoid
	0.722466	DL40	Lymphoid			0.0395129	ES2	Ovary/Fallopian Tube			-0.190888	SF126	CNS/Brain
	3.40327	HT3	Cervix			0.024696	SNU349	Kidney			0.0458751	SF172	CNS/Brain
	1.70487	KML1	Lymphoid			0.116854	MDAMB453	Breast			0.0702045	SF268	CNS/Brain
	4.35826	HS294T	Skin			-0.00731323	NUGC3	Esophagus/Stomach			0.0796883	SF295	CNS/Brain
	2.5656	NCCLMS1C1	Soft Tissue			-0.166013	NCIH2286	Lung			-0.197244	SF767	Cervix
	4.1635	KYSE520	Esophagus/Stomach			-0.0976651	ESS1	Uterus			0.104978	SH4	Skin
	0.773996	S462	Peripheral Nervous System			-0.241567	HT	Lymphoid			-0.30935	SHP 77.00	Lung
	3.63459	LN428	CNS/Brain			-0.0574553	IPC298	Skin			-0.129866	SIHA	Cervix
	4.92172	H4	CNS/Brain			-0.0125524	NCIH1573	Lung			0.0294544	SJRH30	Soft Tissue
	2.53356	MPNST724	Peripheral Nervous System			-0.0181671	TE4	Esophagus/Stomach			0.104871	SJSA1	Bone
	1.07724	NCIH1341	Lung			0.0754591	CMLT1	Myeloid			0.00159373	SKBR3	Breast
	4.90256	SF767	Cervix			0.159663	NCIH157DM	Lung			0.0350492	SKBR5	Breast
	3.91839	NCIH1915	Lung			-1.1605	RCHACV	Lymphoid			-0.13361	SKBR7	Breast
	4.1811	HELA	Cervix			-0.113418	NCIH2172	Lung			0.0269332	SKCO1	Bowel
	0.545968	T3M5	Head and Neck			-0.00447183	HT55	Bowel			-0.335434	SKES1	Bone
	0.632268	TTC709	CNS/Brain			0.150795	JHUEM1	Uterus			0.166175	SKHEP1	Liver
	4.11686	GI1	CNS/Brain			-0.0703734	NCIH2110	Lung			0.22064	SKMEL28	Skin
	4.67016	J82	Bladder/Urinary Tract			-0.0371977	SNU1	Esophagus/Stomach			0.0711002	SKMEL2	Skin
	4.69655	NCIH684	Bowel			0.170475	MDST8	Bowel			0.0635813	SKMEL30	Skin
	3.65535	RL	Lymphoid			-0.0409662	EFO27	Ovary/Fallopian Tube			0.0985415	SKMEL3	Skin
	1.31615	KP4	Pancreas			-0.0776571	PF382	Lymphoid			0.0316381	SKMEL5	Skin
	2.73985	JHOS2	Ovary/Fallopian Tube			-0.0537787	NALM6	Lymphoid			-0.464474	SKMES1	Lung
	4.69098	JHESOAD1	Esophagus/Stomach			0.129853	SKUT1	Uterus			-0.0318715	SKMM2	Lymphoid
	3.93829	HOS	Bone			0.0251901	HEC1B	Uterus			0.127383	SKNAS	Peripheral Nervous System
	4.41954	KYSE150	Esophagus/Stomach			-0.0142849	RKO	Bowel			-0.0218348	SKNBE2	Peripheral Nervous System
	2.6017	ES2	Ovary/Fallopian Tube			-0.00478175	NAMALWA	Lymphoid			-0.0301111	SKNDZ	Peripheral Nervous System
	4.2817	RPMI7951	Skin			-0.106553	HEC265	Uterus			-0.39192	SKNEP1	Bone
	2.04614	KHYG1	Lymphoid			-0.0201866	OVK18	Ovary/Fallopian Tube			-0.016083	SKNFI	Peripheral Nervous System
	3.6311	SCC4	Head and Neck			-0.112524	2313287	Esophagus/Stomach			0.122644	SKNMC	Bone
	4.33485	JHOM1	Ovary/Fallopian Tube			0.00684402	LOVO	Bowel			0.10922	SKNO1	Myeloid
	4.50716	HLF	Liver			-0.0309552	SUPT1	Lymphoid			0.296374	SKNSH	Peripheral Nervous System
	4.08236	SNU201	CNS/Brain			-0.0595758	LS180	Bowel			-0.0353378	SKOV3	Ovary/Fallopian Tube
	3.7126	MG63	Bone			-0.0087103	SW48	Bowel			-0.0547268	SKRC20	Kidney
	1.24489	CHLA06ATRT	CNS/Brain			-0.0328495	SNUC4	Bowel			-0.123758	SLR20	Bladder/Urinary Tract
	1.94111	MDAMB157	Breast			-0.19432	REH	Lymphoid			0.139253	SLR21	Kidney
	4.2426	SAT	Head and Neck			-0.00632496	ISHIKAWAHERAKLIO02ER	Uterus			0.084906	SLR23	Kidney
	2.29572	DOHH2	Lymphoid			0.0259807	CCK81	Bowel			0.211776	SLR24	Kidney
	3.21723	SNU182	Liver			0.0507629	RL952	Uterus			-0.0170234	SLR25	Kidney
	1.73118	NCIH1092	Lung			-0.215315	COLO792	Skin			-0.0548568	SLR26	Kidney
	3.42089	TE617T	Soft Tissue			-0.125154	KM12	Bowel			-0.494203	SMSCTR	Soft Tissue
	3.36877	HS895T	Fibroblast			-0.0795253	639V	Bladder/Urinary Tract			-0.072106	SNB19	CNS/Brain
	3.01436	EFO27	Ovary/Fallopian Tube			-0.0971777	SNGM	Uterus			0.12181	SNGM	Uterus
	4.0635	TT2609C02	Thyroid			-0.0981957	HCC2450	Lung			0.0699586	SNU1076	Head and Neck
	0.970854	MFE319	Uterus			-0.150129	HUCCT1	Biliary Tract			-0.0476607	SNU1079	Biliary Tract
	4.70598	MDAPCA2B	Prostate			-0.0370235	LNCAPCLONEFGC	Prostate			-0.0598726	SNU1105	CNS/Brain
	0.773996	HTCC3	Thyroid			-0.277991	EN	Uterus			0.225432	SNU1	Esophagus/Stomach
	2.20477	OCIAML5	Myeloid			-0.0925251	NCIH1155	Lung			0.21723	SNU216	Esophagus/Stomach
	0.400538	SF126	CNS/Brain			-0.066385	KCL22	Myeloid			-0.0528991	SNU349	Kidney
	3.21723	UMUC5	Bladder/Urinary Tract			-0.0977451	HEC6	Uterus			0.140843	SNU407	Bowel
	3.84197	SNB75	CNS/Brain			-0.165878	HT115	Bowel			-0.326891	SNU423	Liver
	1.41684	22RV1	Prostate			0.102218	MFE319	Uterus			-0.0802462	SNU449	Liver
	3.64731	HS860T	Bone			-0.0303657	JHUEM7	Uterus			0.0582752	SNU5	Esophagus/Stomach
	4.54473	SUIT2	Pancreas			0.0398542	HEC59	Uterus			-0.07775	SNU601	Esophagus/Stomach
	5.59634	NCIH1944	Lung			0.0624803	JURKAT	Lymphoid			-0.139611	SNU61	Bowel
	1.94111	HSC2	Head and Neck			0.0479203	HEC251	Uterus			0.0772453	SNU685	Uterus
	4.72301	LS513	Bowel			0.0118931	143B	Bone			0.0648173	SNU719	Esophagus/Stomach
	2.95977	KPNSI9S	Peripheral Nervous System			0.0116289	BT16	CNS/Brain			-0.150231	SNU738	CNS/Brain
	1.46467	KG1	Myeloid			-0.0703215	CHLA06ATRT	CNS/Brain			0.256362	SNU761	Liver
	4.70543	G415	Biliary Tract			-0.0642764	CHLA10	Bone			0.125252	SNU81	Bowel
	1.39506	HCC2218	Breast			0.110453	CHLA266	CNS/Brain			0.141797	SNU840	Ovary/Fallopian Tube
	3.50843	KPL1	Breast			0.123005	CHLA57	CNS/Brain			0.038504	SNU886	Liver
	3.97728	SKMES1	Lung			0.1298	CMK115	Myeloid			-0.0968126	SNU8	Ovary/Fallopian Tube
	2.17313	MHHNB11	Peripheral Nervous System			-0.00408412	COGE352	CNS/Brain			-0.0748646	SNUC1	Bowel
	4.61294	HTMMT	Uterus			-0.0908033	CHL1DM	Skin			-0.0187453	SNUC2A	Bowel
	0.163499	TEN	Uterus			-0.101159	COV504	Ovary/Fallopian Tube			0.00384338	SNUC4	Bowel
	3.36177	HS822T	Fibroblast			0.179607	CW9019	Soft Tissue			-0.0690235	SQ1	Lung
	3.08066	CAL33	Head and Neck			-0.184086	D425	CNS/Brain			0.222095	SS1A	Soft Tissue
	3.50462	MM370	Skin			0.150684	D458	CNS/Brain			0.0196184	SU8686	Pancreas
	5.3194	LS1034	Bowel			-0.0999859	DLD1	Bowel			-0.720607	SUDHL10	Lymphoid
	4.0321	G361	Skin			0.111685	F5	CNS/Brain			-0.0852198	SUDHL4	Lymphoid
	3.17473	NO10	CNS/Brain			-0.0224901	NCIH292	Lung			-0.476224	SUDHL6	Lymphoid
	2.38405	HCC1419	Breast			-0.00367984	JR	Soft Tissue			-0.008213	SUIT2	Pancreas
	4.59634	WM2664	Skin			-0.0793452	KCIMOH1	Pancreas			-0.566176	SUM102PT	Breast
	2.5435	DAUDI	Lymphoid			0.0131854	KD	CNS/Brain			0.0697377	SUM1315MO2	Breast
	3.73877	COLO668	Lung			-0.267647	MAC2A	Lymphoid			0.103478	SUM149PT	Breast
	3.24945	MM253	Skin			0.0305334	MON	CNS/Brain			-0.129846	SUM159PT	Breast
	4.1914	HSKTC	Ovary/Fallopian Tube			0.0069881	MONOMAC1	Myeloid			0.0770779	SUM185PE	Breast
	4.18428	SNU761	Liver			-0.0947065	MYLA	Lymphoid			-0.0177631	SUM190PT	Breast
	3.29425	KMS28BM	Lymphoid			0.0316871	OC316	Ovary/Fallopian Tube			-0.120112	SUM225CWN	Breast
	4.26828	HT1376	Bladder/Urinary Tract			0.00584316	OVCAR5	Ovary/Fallopian Tube			-0.0655568	SUM229PE	Breast
	3.56925	UMUC3	Bladder/Urinary Tract			-0.0526069	CCLFPEDS0001T	Kidney			-0.0794845	SUM44PE	Breast
	3.2765	LU135	Lung			-0.159957	CCLFPEDS0003T	Soft Tissue			-0.0507331	SUM52PE	Breast
	3.86493	EKVX	Lung			-0.109822	U251MGDM	CNS/Brain			-0.295904	SUMB002	CNS/Brain
	4.03738	NCIH1385	Lung			-0.0694181	RT11284	Bladder/Urinary Tract			-0.0762649	SUPT1	Lymphoid
	3.56438	BHY	Head and Neck			0.108197	SCMCRM2	Soft Tissue			-0.167637	SW1088	CNS/Brain
	3.58616	ICC137	Biliary Tract			0.0130084	SHSY5Y	Peripheral Nervous System			0.10099	SW1271	Lung
	2.72028	LPS141	Soft Tissue			-0.0316348	SKMEL2	Skin			0.220607	SW1353	Bone
	0.782409	MOLM1	Myeloid			0.0292474	SKNEP1	Bone			0.00425894	SW1417	Bowel
	3.07724	UACC62	Skin			0.0200664	SKPNDW	CNS/Brain			-0.151729	SW1463	Bowel
	1.774	G402	Kidney			-0.00129407	SKRC31	Kidney			0.0256647	SW1573	Lung
	4.81352	JMSU1	Bladder/Urinary Tract			0.022188	SMSCTR	Soft Tissue			-0.0737676	SW1783	CNS/Brain
	3.54597	HS834T	Fibroblast			-0.00469121	SMZ1	Lymphoid			0.241081	SW1990	Pancreas
	4.53792	PECAPJ49	Head and Neck			-0.111447	TC32	CNS/Brain			0.101343	SW403	Bowel
	0.948601	RAJI	Lymphoid			-0.00689441	TTC549	CNS/Brain			0.0882082	SW480	Bowel
	0.757023	F5	CNS/Brain			0.00630631	TTC642	CNS/Brain			0.0003793	SW48	Bowel
	3.20789	PRECLH	Prostate			0.186479	UPCISCC152	Head and Neck			-0.141587	SW527	Bowel
	2.65535	SUM229PE	Breast			-0.0147542	UPCISCC154	Head and Neck			0.175528	SW579	Head and Neck
	4.27798	K029AX	Skin			-0.0103564	UW228	CNS/Brain			0.0561592	SW620	Bowel
	3.79181	IGR1	Skin			0.060872	WM2664	Skin			0.0111865	SW780	Bladder/Urinary Tract
	2.77189	H357	Head and Neck			-0.0082955	127399	Soft Tissue			-0.151703	SW837	Bowel
	1.29866	CADOES1	Bone			0.176638	SW982	Soft Tissue			0.00648083	SW948	Bowel
	2.53854	SCC15	Head and Neck			-0.0965985	SYO1	Soft Tissue			0.0318128	SYO1	Soft Tissue
	0.815575	KYO1	Myeloid			-0.08616	YAMATO	Soft Tissue			0.0995	T24	Bladder/Urinary Tract
	3.85699	PC3	Prostate			-0.000740455	BIN67	Ovary/Fallopian Tube			0.106759	T47D	Breast
	3.55949	SET2	Myeloid			0.0145327	SCCOHT1	Ovary/Fallopian Tube			-0.14608	T98G	CNS/Brain
	2.28392	LPS6	Soft Tissue			0.0266257	SCS214	Soft Tissue			-0.207322	TC71	Bone
	3.58856	SISO	Cervix			-0.0147565	TC106	Bone			-0.0151058	TCCPAN2	Pancreas
	3.69933	TE6	Esophagus/Stomach			0.0669526	COGAR359	CNS/Brain			-0.0279744	TCCSUP	Bladder/Urinary Tract
	4.9397	CJM	Skin			-0.061935	Y79	Eye			0.0247248	TE10	Esophagus/Stomach
	3.62527	MMAC	Skin			0.092913	CHLA15	Peripheral Nervous System			-0.0936631	TE11	Esophagus/Stomach
	0.356144	HEL	Myeloid			0.0637312	COGN278	Peripheral Nervous System			0.0582034	TE14	Esophagus/Stomach
	4.71644	NCIH2887	Lung			0.00860399	COGN305	Peripheral Nervous System			-0.203152	TE15	Esophagus/Stomach
	1.48543	JK1	Myeloid			0.0120078	NB1643	Peripheral Nervous System			-0.0229587	TE1	Esophagus/Stomach
	4.06264	SKRC31	Kidney			-0.0338522	8305C	Thyroid			0.0469847	TE4	Esophagus/Stomach
	1.67356	TL1	Lymphoid			-0.202258	8505C	Thyroid			0.0112422	TE6	Esophagus/Stomach
	0.757023	ASH3	Thyroid			0.0258871	HA1E	Kidney			-0.277124	TE8	Esophagus/Stomach
	4.33842	OV7	Ovary/Fallopian Tube			0.0708471	PLCPRF5	Liver			-0.125689	TE9	Esophagus/Stomach
	3.29131	MEC1	Lymphoid			0.208461	CME1	Soft Tissue			-0.126503	TEN	Uterus
	3.84398	EJM	Lymphoid			-0.0253175	A431	Skin			-0.0677546	THP1	Myeloid
	2.38405	U2904	Lymphoid			-0.0131833	ANGMCSS	CNS/Brain			-0.0171116	TM87	CNS/Brain
	2.73335	P4E6	Prostate			-0.047337	C33A	Cervix			-0.167887	TOV112D	Ovary/Fallopian Tube
	4.65878	NCIH2342	Lung			-0.0757643	C4I	Cervix			-0.0541958	TOV21G	Ovary/Fallopian Tube
	0.0703893	CMK115	Myeloid			0.0506035	C4II	Cervix			-0.164203	TTC549	CNS/Brain
	3.63343	HT1197	Bladder/Urinary Tract			0.0396814	CASKI	Cervix			-0.208393	TTC709	CNS/Brain
	5.22612	CAL12T	Lung			0.14204	CHP134	Peripheral Nervous System			-0.111061	TDOTT	Esophagus/Stomach
	2.7845	OCILY12	Lymphoid			-0.0779295	COV413A	Ovary/Fallopian Tube			0.122653	TUHR10TKB	Kidney
	1.80323	GA10	Lymphoid			-0.0458672	DOTC24510	Cervix			-0.0358007	TUHR14TKB	Kidney
	0.214125	RH36	Soft Tissue			-0.230774	GIMEN	Peripheral Nervous System			0.291638	TUHR4TKB	Kidney
	3.67016	T24	Bladder/Urinary Tract			0.00941787	GP5D	Bowel			-0.0869658	TYKNU	Ovary/Fallopian Tube
	3.46074	HMC18	Breast			-0.0897154	H103	Head and Neck			-0.0335549	U118MG	CNS/Brain
	4.34412	CACO2	Bowel			-0.0608649	H157	Head and Neck			-0.318593	U178	CNS/Brain
	4.77505	NCIH2452	Pleura			-0.0591382	JOPACA1	Pancreas			-0.113884	U251MG	CNS/Brain
	4.28021	SW900	Lung			-0.103298	LAN2	Peripheral Nervous System			-0.073734	U2OS	Bone
	3.10434	KD	CNS/Brain			0.0427578	MB1	Thyroid			-0.1243	U343	CNS/Brain
	4.64039	NCIH28	Pleura			0.00459171	MS751	Cervix			-0.166459	U87MG	CNS/Brain
	4.5097	LOVO	Bowel			-0.0412822	NGP	Peripheral Nervous System			-0.0420493	U937	Myeloid
	2.12102	NCIH929	Lymphoid			0.0173537	NMB	Peripheral Nervous System			0.0325646	UACC257	Skin
	3	KOPN8	Lymphoid			0.0105816	OACM51	Esophagus/Stomach			0.30329	UACC62	Skin
	4.4522	NCIH226	Pleura			0.0501635	OCIP5X	Ovary/Fallopian Tube			0.372184	UACC812	Breast
	4.849	NCIH1437	Lung			-0.0790034	PA1	Ovary/Fallopian Tube			0.0164841	UACC893	Breast
	2.96347	KHM1B	Lymphoid			0.040135	PACADD119	Pancreas			0.0207945	UBLC1	Bladder/Urinary Tract
	3.27501	HMY1	Skin			0.000866294	PACADD137	Pancreas			0.0134348	UMUC3	Bladder/Urinary Tract
	3.12928	HEC50B	Uterus			-0.141425	PACADD161	Pancreas			-0.0730018	UOK101	Kidney
	1.96347	TC71	Bone			-0.0872004	PACADD165	Pancreas			0.0729682	VCAP	Prostate
	2.46467	OVSAHO	Ovary/Fallopian Tube			0.0380436	PACADD188	Pancreas			-0.188211	VMRCRCW	Kidney
	4.36177	HS746T	Esophagus/Stomach			-0.00512543	RPMI2650	Head and Neck			0.333161	WM115	Skin
	3.74739	NCIH596	Lung			-0.0827384	SCLC22H	Lung			0.169428	WM1799	Skin
	3.58376	INA6	Lymphoid			-0.0196616	SUM102PT	Breast			0.0332841	WM2664	Skin
	4.69042	U251MG	CNS/Brain			-0.089211	SUM1315MO2	Breast			0.0868162	WM793	Skin
	4.62234	SW403	Bowel			-0.0585746	SUM149PT	Breast			0.0924554	WM88	Skin
	0.604071	Y79	Eye			-0.0266624	SUM159PT	Breast			-0.0346325	WM983B	Skin
	0.992768	CCLFPEDS0003T	Soft Tissue			-0.0673197	SUM185PE	Breast			0.0612976	WSUDLCL2	Lymphoid
	3.8125	L540	Lymphoid			-0.143589	SUM190PT	Breast			-0.119052	YD38	Head and Neck
	4.31759	JL1	Pleura			-0.00972517	SUM229PE	Breast			-0.423432	YD8	Head and Neck
	0.933573	SIMA	Peripheral Nervous System			-0.169059	SUM52PE	Breast			-0.121258	YKG1	CNS/Brain
	2.29278	CAL148	Breast			-0.0650884	SW156	Kidney			0.211679	YMB1	Breast
	4.12267	786O	Kidney			0.233447	SW954	Vulva/Vagina			-0.0122103	ZR751	Breast
	4.16912	ACCMESO1	Pleura			-0.0321307	SW756	Cervix			0.150016	ZR7530	Breast
	3.29278	SKNSH	Peripheral Nervous System			0.0575795	TO14	Ovary/Fallopian Tube			0.0492916	ZR75B	Breast
	4.30597	CAL29	Bladder/Urinary Tract			-0.0229936	UMUC13	Bladder/Urinary Tract			-0.0229936	UMUC13	Bladder/Urinary Tract
	1.07039	KPNYN	Peripheral Nervous System			-0.0927872	UMUC14	Bladder/Urinary Tract			-0.0927872	UMUC14	Bladder/Urinary Tract
	3.68257	A3KAW	Lymphoid			0.120657	UMUC16	Bladder/Urinary Tract			0.120657	UMUC16	Bladder/Urinary Tract
	1.21412	HPBALL	Lymphoid			0.05274	UMUC5	Bladder/Urinary Tract			0.05274	UMUC5	Bladder/Urinary Tract
	4.52857	CALU6	Lung			-0.124353	UMUC10	Bladder/Urinary Tract			-0.124353	UMUC10	Bladder/Urinary Tract
	0.978196	KYSE410	Esophagus/Stomach			0.127864	UMUC11	Bladder/Urinary Tract			0.127864	UMUC11	Bladder/Urinary Tract
	0.695994	RH41	Soft Tissue			-0.124144	UMUC6	Bladder/Urinary Tract			-0.124144	UMUC6	Bladder/Urinary Tract
	4.47508	PANC1005	Pancreas			-0.0639681	UMUC7	Bladder/Urinary Tract			-0.0639681	UMUC7	Bladder/Urinary Tract
	3.77505	NIHOVCAR3	Ovary/Fallopian Tube			-0.00226534	UMUC9	Bladder/Urinary Tract			-0.00226534	UMUC9	Bladder/Urinary Tract
	4.82629	LS180	Bowel			-0.164346	UWB1289	Ovary/Fallopian Tube			-0.164346	UWB1289	Ovary/Fallopian Tube
	4.20398	IGR37	Skin			-0.0138714	VP229	Breast			-0.0138714	VP229	Breast
	2.43829	JR	Soft Tissue			0.0240705	WERIRB1	Eye			0.0240705	WERIRB1	Eye
	5.55367	HUG1N	Esophagus/Stomach			0.0307413	WPE1NA22	Prostate			0.0307413	WPE1NA22	Prostate
	4.18666	YD38	Head and Neck			0.193726	TC138	Bone			0.193726	TC138	Bone
	2.21723	RCHACV	Lymphoid			-0.112486	TC205	Bone			-0.112486	TC205	Bone
	2.14405	HCC1954	Breast			-0.0440049	CCLFPEDS0008T	Soft Tissue			-0.0440049	CCLFPEDS0008T	Soft Tissue
	4.42895	HEC108	Uterus			-0.116401	A388	Skin			-0.116401	A388	Skin
	4.58256	SAOS2	Bone			-0.0474127	ASH3	Thyroid			-0.0474127	ASH3	Thyroid
	2.38957	BT474	Breast			-0.176048	BLUE1	Lymphoid			-0.176048	BLUE1	Lymphoid
	3.79597	KMCH1	Liver			0.0317464	BOKU	Cervix			0.0317464	BOKU	Cervix
	3.8125	TE9	Esophagus/Stomach			0.0623843	BPH1	Prostate			0.0623843	BPH1	Prostate
	3.65878	MDST8	Bowel			-0.299532	C10	Bowel			-0.299532	C10	Bowel
	1.86394	MOLT16	Lymphoid			-0.00541101	C75	Bowel			-0.00541101	C75	Bowel
	4.57046	NUGC2	Esophagus/Stomach			0.192302	C80	Bowel			0.192302	C80	Bowel
	4.2032	MM127	Skin			0.164981	C84	Bowel			0.164981	C84	Bowel
	5.7447	SNGM	Uterus			0.0767581	C99	Bowel			0.0767581	C99	Bowel
	1.0072	NCIH889	Lung			0.0454485	EGI1	Biliary Tract			0.0454485	EGI1	Biliary Tract
	3.16832	OCIC4P	Ovary/Fallopian Tube			-0.0275329	EMTOKA	Uterus			-0.0275329	EMTOKA	Uterus
	5.34837	DANG	Pancreas			-0.0649158	ESO26	Esophagus/Stomach			-0.0649158	ESO26	Esophagus/Stomach
	2.76129	UWB1289	Ovary/Fallopian Tube			0.0219354	ESO51	Esophagus/Stomach			0.0219354	ESO51	Esophagus/Stomach
	1.81147	MOLM13	Myeloid			-0.0867821	FARAGE	Lymphoid			-0.0867821	FARAGE	Lymphoid
	3.28688	HARA	Lung			-0.056441	FLO1	Esophagus/Stomach			-0.056441	FLO1	Esophagus/Stomach
	5.0798	HCC366	Lung			-0.0153238	H357	Head and Neck			-0.0153238	H357	Head and Neck
	3.12102	HKGZCC	Biliary Tract			-0.0802183	H376	Head and Neck			-0.0802183	H376	Head and Neck
	3.54102	IHH4	Thyroid			-0.125245	H413	Head and Neck			-0.125245	H413	Head and Neck
	2.58496	SKNO1	Myeloid			-0.165304	HCA1	Cervix			-0.165304	HCA1	Cervix
	0.956057	SLR21	Kidney			0.00814307	HCS2	Cervix			0.00814307	HCS2	Cervix
	4.15218	HS751T	Fibroblast			-0.0303694	HEC1	Uterus			-0.0303694	HEC1	Uterus
	3.18745	C84	Bowel			-0.152859	HEC116	Uterus			-0.152859	HEC116	Uterus
	4.3505	TM31	CNS/Brain			-0.324166	HG3	Lymphoid			-0.324166	HG3	Lymphoid
	2.24793	SKNEP1	Bone			-0.0670917	HKA1	Skin			-0.0670917	HKA1	Skin
	1.75702	MV411	Myeloid			0.0130147	HMY1	Skin			0.0130147	HMY1	Skin
	3.69599	UBLC1	Bladder/Urinary Tract			-0.0711662	HSC1	Skin			-0.0711662	HSC1	Skin
	4.9855	NCIH2286	Lung			0.0776199	HSC5	Skin			0.0776199	HSC5	Skin
	4.1152	T173	Fibroblast			0.0232502	HT3	Cervix			0.0232502	HT3	Cervix
	3.24031	CORL88	Lung			-0.00413001	HUO9	Bone			-0.00413001	HUO9	Bone
	4.90689	JHH2	Liver			0.00874671	IHH4	Thyroid			0.00874671	IHH4	Thyroid
	4.42089	MDAMB231	Breast			0.0850033	JAR	Uterus			0.0850033	JAR	Uterus
	1.67807	RPMI8402	Lymphoid			-0.00553152	JEG3	Uterus			-0.00553152	JEG3	Uterus
	2.89918	HCC44	Lung			-0.103607	JMURTK2	Kidney			-0.103607	JMURTK2	Kidney
	3.6427	5637	Bladder/Urinary Tract			-0.355546	KARPAS1718	Lymphoid			-0.355546	KARPAS1718	Lymphoid
	3.29572	EGI1	Biliary Tract			0.223618	KKU100	Biliary Tract			0.223618	KKU100	Biliary Tract
	0.669027	TF1	Myeloid			-0.00549454	KKU213	Biliary Tract			-0.00549454	KKU213	Biliary Tract
	4.03298	M040416	Skin			-0.41762	KML1	Lymphoid			-0.41762	KML1	Lymphoid
	1.83996	NB1643	Peripheral Nervous System			-0.00174474	KON	Head and Neck			-0.00174474	KON	Head and Neck
	0.545968	253JBV	Bladder/Urinary Tract			-0.0116838	KOSC2	Head and Neck			-0.0116838	KOSC2	Head and Neck
	2.58015	AMO1	Lymphoid			0.0185887	LO68	Pleura			0.0185887	LO68	Pleura
	4.88801	U251MGDM	CNS/Brain			-0.0625255	LS	Peripheral Nervous System			-0.0625255	LS	Peripheral Nervous System
	3.10266	SKMEL24	Skin			-0.120343	LU135	Lung			-0.120343	LU135	Lung
	3.58976	RS5	Fibroblast			-0.171744	MCC13	Skin			-0.171744	MCC13	Skin
	2.24793	HCC1500	Breast			-0.0108454	MCC142	Skin			-0.0108454	MCC142	Skin
	1.61353	OVISE	Ovary/Fallopian Tube			-0.00272258	MCC26	Skin			-0.00272258	MCC26	Skin
	2.18269	EWS502	Bone			-0.0226383	MEL202	Eye			-0.0226383	MEL202	Eye
	4.39163	CAL78	Bone			-0.121734	MERO14	Pleura			-0.121734	MERO14	Pleura
	4.48156	COLO783	Skin			0.124191	MERO25	Pleura			0.124191	MERO25	Pleura
	1.22033	CHLA15	Peripheral Nervous System			-0.0108429	MERO41	Pleura			-0.0108429	MERO41	Pleura
	2.57289	KURAMOCHI	Ovary/Fallopian Tube			0.0392635	MERO48A	Pleura			0.0392635	MERO48A	Pleura
	1.86394	SUDHL6	Lymphoid			-0.0195483	MERO82	Pleura			-0.0195483	MERO82	Pleura
	4.35685	769P	Kidney			-0.350399	MERO83	Pleura			-0.350399	MERO83	Pleura
	3.76977	NCIH2291	Lung			0.0858976	MERO95	Pleura			0.0858976	MERO95	Pleura
	1.29278	FTC133	Thyroid			-0.178462	MM127	Skin			-0.178462	MM127	Skin
	0.0703893	T3M3	Uterus			0.0926335	MM370	Skin			0.0926335	MM370	Skin
	3.98914	CAKI1	Kidney			0.110503	MM383	Skin			0.110503	MM383	Skin
	2.0321	EW8	Bone			-0.0330024	MM386	Skin			-0.0330024	MM386	Skin
	3.65421	COV362	Ovary/Fallopian Tube			0.00655937	MM426	Skin			0.00655937	MM426	Skin
	3.24793	COLO320	Bowel			-0.00359661	MOLM14	Myeloid			-0.00359661	MOLM14	Myeloid
	1.14405	HB1119	Lymphoid			0.172985	MUTZ8	Myeloid			0.172985	MUTZ8	Myeloid
	4.32409	PACADD161	Pancreas			-0.0260997	NOZ	Biliary Tract			-0.0260997	NOZ	Biliary Tract
	2.15056	LN319	CNS/Brain			-0.0816151	NP2	CNS/Brain			-0.0816151	NP2	CNS/Brain
	3.38267	OVCAR8	Ovary/Fallopian Tube			-0.160321	NP3	CNS/Brain			-0.160321	NP3	CNS/Brain
	4.06953	RDES	Bone			-0.146074	NP5	CNS/Brain			-0.146074	NP5	CNS/Brain
	4.95093	HS675T	Fibroblast			-0.527196	NP8	CNS/Brain			-0.527196	NP8	CNS/Brain
	0.464668	NCIH1703	Lung			-0.206525	OCILY18	Lymphoid			-0.206525	OCILY18	Lymphoid
	2.52857	8505C	Thyroid			0.148017	OCIM2	Myeloid			0.148017	OCIM2	Myeloid
	4.7761	SKNFI	Peripheral Nervous System			-0.562848	OCUG1	Biliary Tract			-0.562848	OCUG1	Biliary Tract
	1.32769	RH28	Soft Tissue			-0.140975	ONDA7	CNS/Brain			-0.140975	ONDA7	CNS/Brain
	4.05485	PANC0813	Pancreas			-0.00802571	ONDA8	CNS/Brain			-0.00802571	ONDA8	CNS/Brain
	1.11103	SUM190PT	Breast			-0.0379924	ONDA9	CNS/Brain			-0.0379924	ONDA9	CNS/Brain
	3.848	CHP212	Peripheral Nervous System			0.0214202	P4E6	Prostate			0.0214202	P4E6	Prostate
	2.72028	UPCISCC074	Head and Neck			0.0109661	PEA1	Ovary/Fallopian Tube			0.0109661	PEA1	Ovary/Fallopian Tube
	3.97911	KON	Head and Neck			-0.16569	PEO1	Ovary/Fallopian Tube			-0.16569	PEO1	Ovary/Fallopian Tube
	2.64616	WM4235	Skin			-0.242343	PGA1	Lymphoid			-0.242343	PGA1	Lymphoid
	4.80323	LU65	Lung			-0.0516794	SAT	Head and Neck			-0.0516794	SAT	Head and Neck
	0.31034	NGP	Peripheral Nervous System			-0.189897	SEKI	Skin			-0.189897	SEKI	Skin
	2.88947	JJN3	Lymphoid			-0.143355	SHI1	Myeloid			-0.143355	SHI1	Myeloid
	3.22959	SCABER	Bladder/Urinary Tract			-0.0658457	SHMAC4	Prostate			-0.0658457	SHMAC4	Prostate
	1.83996	LN443	CNS/Brain			-0.267078	SHMAC5	Prostate			-0.267078	SHMAC5	Prostate
	3.02503	HSC5	Skin			-0.16161	SISO	Cervix			-0.16161	SISO	Cervix
	4.10098	HS611T	Lymphoid			-0.229417	SKGI	Cervix			-0.229417	SKGI	Cervix
	0.722466	42MGBA	CNS/Brain			-0.0454692	SKGII	Cervix			-0.0454692	SKGII	Cervix
	3.08746	NCIH1693	Lung			-0.0826448	SKGT2	Esophagus/Stomach			-0.0826448	SKGT2	Esophagus/Stomach
	4.54288	TKKK	Biliary Tract			0.0562006	SKGT4	Esophagus/Stomach			0.0562006	SKGT4	Esophagus/Stomach
	4.52857	NCIH1155	Lung			-0.0930208	SKN	Uterus			-0.0930208	SKN	Uterus
	4.45286	JVM2	Lymphoid			-0.0155391	SKNO1	Myeloid			-0.0155391	SKNO1	Myeloid
	4.78869	JHH5	Liver			-0.0463244	SNU638	Esophagus/Stomach			-0.0463244	SNU638	Esophagus/Stomach
	4.25776	NCIH1373	Lung			-0.00827938	SUSA	Testis			-0.00827938	SUSA	Testis
	3.55704	NZM3	Skin			-0.30054	TANOUE	Lymphoid			-0.30054	TANOUE	Lymphoid
	4.0063	SKMEL5	Skin			-0.00104974	TASK1	CNS/Brain			-0.00104974	TASK1	CNS/Brain
	3.88947	C4I	Cervix			0.0489609	TFK1	Biliary Tract			0.0489609	TFK1	Biliary Tract
	5.60644	DMS53	Lung			-0.0484217	TGW	Peripheral Nervous System			-0.0484217	TGW	Peripheral Nervous System
	3.81044	BFTC905	Bladder/Urinary Tract			0.0966986	TR146	Head and Neck			0.0966986	TR146	Head and Neck
	4.24945	ICC108	Biliary Tract			-0.393119	U2904	Lymphoid			-0.393119	U2904	Lymphoid
	5.68257	MDAMB436	Breast			-0.144413	UHO1	Lymphoid			-0.144413	UHO1	Lymphoid
	2.76977	UPCISCC131	Head and Neck			-0.166706	UMRC3	Kidney			-0.166706	UMRC3	Kidney
	4.0268	CCK81	Bowel			-0.0704508	UMRC7	Kidney			-0.0704508	UMRC7	Kidney
	3.53854	MM383	Skin			-0.0751465	UPCISCC026	Head and Neck			-0.0751465	UPCISCC026	Head and Neck
	3.7137	SKGT2	Esophagus/Stomach			-0.102082	UPCISCC040	Head and Neck			-0.102082	UPCISCC040	Head and Neck
	5.12184	NCIH1435	Lung			-0.0733855	UPCISCC074	Head and Neck			-0.0733855	UPCISCC074	Head and Neck
	4.13093	TGBC52TKB	Ampulla of Vater			0.00126961	UPCISCC111	Head and Neck			0.00126961	UPCISCC111	Head and Neck
	4.64616	WM1799	Skin			-0.0259742	UPCISCC116	Head and Neck			-0.0259742	UPCISCC116	Head and Neck
	3.28244	FLO1	Esophagus/Stomach			0.00676955	UPCISCC131	Head and Neck			0.00676955	UPCISCC131	Head and Neck
	4.02945	SKMEL2	Skin			0.0381716	UPCISCC200	Head and Neck			0.0381716	UPCISCC200	Head and Neck
	3.9855	RPE1SS51	Eye			0.0322679	VAESBJ	Soft Tissue			0.0322679	VAESBJ	Soft Tissue
	4.47573	U2OS	Bone			0.106214	WAOSEL	Lymphoid			0.106214	WAOSEL	Lymphoid
	3.08066	NCIH1666	Lung			-0.159639	WSUNHL	Lymphoid			-0.159639	WSUNHL	Lymphoid
	3.72574	SNU1	Esophagus/Stomach			-0.197398	PFSK1	CNS/Brain			-0.197398	PFSK1	CNS/Brain
	1.16993	CAMA1	Breast			-0.078413	CAL72	Bone			-0.078413	CAL72	Bone
	5.93121	HSQ89	Head and Neck			0.060955	OCIC4P	Ovary/Fallopian Tube			0.060955	OCIC4P	Ovary/Fallopian Tube
	3.71918	LAMA84	Myeloid			-0.00819246	SEMK2	Lymphoid			-0.00819246	SEMK2	Lymphoid
	2.45943	HT144SKINFV3	Skin			0.00643841	HB1119	Lymphoid			0.00643841	HB1119	Lymphoid
	2.91073	HUCCT1	Biliary Tract			0.278665	CTV1DM	Lymphoid			0.278665	CTV1DM	Lymphoid
	3.22959	HCSC1	Cervix			0.131369	RH28	Soft Tissue			0.131369	RH28	Soft Tissue
	0.201634	LAN2	Peripheral Nervous System			-0.0796747	RHJT	Soft Tissue			-0.0796747	RHJT	Soft Tissue
	3.54473	SEKI	Skin			0.15775	TTC442	Soft Tissue			0.15775	TTC442	Soft Tissue
	3.31179	CHAGOK1	Lung			-0.121628	RH4	Soft Tissue			-0.121628	RH4	Soft Tissue
	3.35896	WM115	Skin			0.0293129	SNU1544	Bowel			0.0293129	SNU1544	Bowel
	3.22188	HSOS1	Bone			-0.244721	LPS6	Soft Tissue			-0.244721	LPS6	Soft Tissue
	4.39369	HMCB	Skin			-0.0929229	LPS27	Soft Tissue			-0.0929229	LPS27	Soft Tissue
	0.263034	PA1	Ovary/Fallopian Tube			0.0552369	93T449	Soft Tissue			0.0552369	93T449	Soft Tissue
	0.722466	SNU1077	Uterus			0.0373266	94T778	Soft Tissue			0.0373266	94T778	Soft Tissue
	5.18031	ECGI10	Esophagus/Stomach			0.00881969	95T1000	Soft Tissue			0.00881969	95T1000	Soft Tissue
	2.37573	MEG01	Myeloid			-0.187815	LPS141	Soft Tissue			-0.187815	LPS141	Soft Tissue
	4.30305	NCIH1648	Lung			0.137347	LPS853	Soft Tissue			0.137347	LPS853	Soft Tissue
	1.31034	NCIH2004RT	Kidney			-0.0601368	LPS510	Soft Tissue			-0.0601368	LPS510	Soft Tissue
	2.59216	NCIH522	Lung			-0.10482	OS252	Bone			-0.10482	OS252	Bone
	4.19061	VMRCRCZ	Kidney			0.0204054	MFM223	Breast			0.0204054	MFM223	Breast
	4.05224	JHUEM3	Uterus			-0.00161516	COLO824	Breast			-0.00161516	COLO824	Breast
	3.59216	BXPC3	Pancreas			-0.0912631	ICC10	Biliary Tract			-0.0912631	ICC10	Biliary Tract
	2.852	RERFLCAD2	Lung			-0.141027	ICC106	Biliary Tract			-0.141027	ICC106	Biliary Tract
	4.46597	HS766T	Pancreas			-0.244946	ICC108	Biliary Tract			-0.244946	ICC108	Biliary Tract
	0.757023	8305C	Thyroid			-0.0496832	ICC12	Biliary Tract			-0.0496832	ICC12	Biliary Tract
	1.01436	HEC59	Uterus			0.0251246	ICC137	Biliary Tract			0.0251246	ICC137	Biliary Tract
	1.37851	SHSY5Y	Peripheral Nervous System			-0.0890738	ICC15	Biliary Tract			-0.0890738	ICC15	Biliary Tract
	1.70487	P12ICHIKAWA	Lymphoid			-0.391578	ICC2	Biliary Tract			-0.391578	ICC2	Biliary Tract
	3.67582	NB1	Peripheral Nervous System			-0.0150599	ICC3	Biliary Tract			-0.0150599	ICC3	Biliary Tract
	1.30451	253J	Bladder/Urinary Tract			0.0380777	ICC4	Biliary Tract			0.0380777	ICC4	Biliary Tract
	4.3505	NCIH1838	Lung			0.0605297	ICC8	Biliary Tract			0.0605297	ICC8	Biliary Tract
	0.704872	NH12	Peripheral Nervous System			-0.190757	ICC9	Biliary Tract			-0.190757	ICC9	Biliary Tract
	4.33128	HUNS1	Lymphoid			0.0183316	G415	Biliary Tract			0.0183316	G415	Biliary Tract
	4.82731	SNU308	Biliary Tract			-0.00854463	HKGZCC	Biliary Tract			-0.00854463	HKGZCC	Biliary Tract
	5.16832	SKMEL30	Skin			-0.235185	KMCH1	Liver			-0.235185	KMCH1	Liver
	3.47249	OC316	Ovary/Fallopian Tube			0.00675309	RBE	Biliary Tract			0.00675309	RBE	Biliary Tract
	3.24489	COLO680N	Esophagus/Stomach			0.0154771	SG231	Biliary Tract			0.0154771	SG231	Biliary Tract
	3.72683	GB1	CNS/Brain			-0.0396434	SSP 25.00	Biliary Tract			-0.0396434	SSP 25.00	Biliary Tract
	5.49761	ICC3	Biliary Tract			-0.0657127	TGBC1TKB	Biliary Tract			-0.0657127	TGBC1TKB	Biliary Tract
	4.32193	JVE253	Bowel			0.0368775	TGBC52TKB	Ampulla of Vater			0.0368775	TGBC52TKB	Ampulla of Vater
	2.25096	NCIH1105	Lung			-0.0513134	TKKK	Biliary Tract			-0.0513134	TKKK	Biliary Tract
	2.79909	LS	Peripheral Nervous System			-0.199082	YSCCC	Biliary Tract			-0.199082	YSCCC	Biliary Tract
	2.70487	MDAMB175VII	Breast			0.0313372	CCLP1	Biliary Tract			0.0313372	CCLP1	Biliary Tract
	4.59813	MERO14	Pleura			-0.113016	CCSW1	Biliary Tract			-0.113016	CCSW1	Biliary Tract
	3.08746	OCIC5X	Ovary/Fallopian Tube			-0.0268386	GB2	Biliary Tract			-0.0268386	GB2	Biliary Tract
	2.88753	KM12	Bowel			0.101365	MM253	Skin			0.101365	MM253	Skin
	3.8268	KYSE270	Esophagus/Stomach			-0.0356195	MM485	Skin			-0.0356195	MM485	Skin
	1.69599	SYO1	Soft Tissue			0.0233805	NO36	Pleura			0.0233805	NO36	Pleura
	4.25927	NCIH157DM	Lung			-0.0244227	NZM3	Skin			-0.0244227	NZM3	Skin
	3.62761	OV17R	Ovary/Fallopian Tube			-0.162324	NZOV9	Ovary/Fallopian Tube			-0.162324	NZOV9	Ovary/Fallopian Tube
	2.21101	NCCMPNST2C1	Peripheral Nervous System			-0.0377629	ONE58	Pleura			-0.0377629	ONE58	Pleura
	1.22651	CBAGPN	Bone			-0.0220068	NALM16	Lymphoid			-0.0220068	NALM16	Lymphoid
	3.98914	G292CLONEA141B1	Bone			-0.16407	ECC2	Biliary Tract			-0.16407	ECC2	Biliary Tract
	4.5656	TE11	Esophagus/Stomach			-0.0138899	9505BIK	Pancreas			-0.0138899	9505BIK	Pancreas
	3.53854	SHP 77.00	Lung			-0.13797	A375SKINCJ1	Skin			-0.13797	A375SKINCJ1	Skin
	1.22033	TM87	CNS/Brain			-0.0233773	A375SKINCJ2	Skin			-0.0233773	A375SKINCJ2	Skin
	5.23074	TE1	Esophagus/Stomach			0.0561532	A375SKINCJ3	Skin			0.0561532	A375SKINCJ3	Skin
	2.36457	M07E	Myeloid			0.213939	SKMEL19	Skin			0.213939	SKMEL19	Skin
	1.69599	MHHCALL4	Lymphoid			0.0438836	MEL270	Eye			0.0438836	MEL270	Eye
	2.81558	A375SKINCJ1	Skin			-0.0912828	MEL285	Eye			-0.0912828	MEL285	Eye
	4.05137	KARPAS422	Lymphoid			-0.160417	MEL290	Eye			-0.160417	MEL290	Eye
	2.75702	CCLFUPGI0005T	Esophagus/Stomach			0.174372	OMM1	Eye			0.174372	OMM1	Eye
	3.03562	A204	Soft Tissue			-0.0371716	OMM25	Eye			-0.0371716	OMM25	Eye
	0.85599	EFE184	Uterus			0.0384462	HOKUG	Cervix			0.0384462	HOKUG	Cervix
	2.33342	RL952	Uterus			-9.39e-05	T3M3	Uterus			-9.39e-05	T3M3	Uterus
	3.78136	MCC13	Skin			-0.0371031	TGBC18TKB	Ampulla of Vater			-0.0371031	TGBC18TKB	Ampulla of Vater
	4.10518	HHUA	Uterus			-0.0502349	ECC4	Bowel			-0.0502349	ECC4	Bowel
	2.58976	SW1783	CNS/Brain			0.0557805	TT1TKB	Bowel			0.0557805	TT1TKB	Bowel
	3.1635	RERFLCKJ	Lung			-0.0378988	HHUA	Uterus			-0.0378988	HHUA	Uterus
	4.71425	MELHO	Skin			-0.173167	HOUAI	Uterus			-0.173167	HOUAI	Uterus
	2.81967	MAPACHS77	Pancreas			0.0362277	SAS	Head and Neck			0.0362277	SAS	Head and Neck
	4.56438	GCT	Soft Tissue			0.108252	PK8	Pancreas			0.108252	PK8	Pancreas
	4.0917	LPS853	Soft Tissue			-0.0298308	HOTHC	Thyroid			-0.0298308	HOTHC	Thyroid
	4.58496	IOMMLEE	CNS/Brain			-0.180848	T3M5	Head and Neck			-0.180848	T3M5	Head and Neck
	3.76235	SNU1214	Head and Neck			0.0463796	HSQ89	Head and Neck			0.0463796	HSQ89	Head and Neck
	3.04439	NCIH1930	Lung			0.0489088	HO1U1	Head and Neck			0.0489088	HO1U1	Head and Neck
	0.485427	RS411	Lymphoid			-0.100157	HTMMT	Uterus			-0.100157	HTMMT	Uterus
	0.748461	MDAMB453	Breast			-0.0974917	RMSYM	Soft Tissue			-0.0974917	RMSYM	Soft Tissue
	4.80684	PC9	Lung			-0.254397	P30OHK	Lymphoid			-0.254397	P30OHK	Lymphoid
	3.93168	PFEIFFER	Lymphoid			-0.0171026	P2URK562	Myeloid			-0.0171026	P2URK562	Myeloid
	1.09085	SMSCTR	Soft Tissue			-0.37013	SLVL	Lymphoid			-0.37013	SLVL	Lymphoid
	3.13422	CI	Lymphoid			-0.0927398	HSSCH2	Peripheral Nervous System			-0.0927398	HSSCH2	Peripheral Nervous System
	4.1177	KYSE180	Esophagus/Stomach			0.0057599	NOS1	Bone			0.0057599	NOS1	Bone
	3.70266	SKOV3	Ovary/Fallopian Tube			-0.245159	HSOS1	Bone			-0.245159	HSOS1	Bone
	1.32193	KE37	Lymphoid			-0.0251498	TN2	Peripheral Nervous System			-0.0251498	TN2	Peripheral Nervous System
	4.07895	SKMEL3	Skin			0.0401885	MMAC	Skin			0.0401885	MMAC	Skin
	3.6792	NCIH209	Lung			0.196578	21NT	Breast			0.196578	21NT	Breast
	1.64616	MUTZ5	Lymphoid			-0.112814	CCLFUPGI0005T	Esophagus/Stomach			-0.112814	CCLFUPGI0005T	Esophagus/Stomach
	1.23266	HEMCSS	Bone			0.0486935	HT144SKINFV1	Skin			0.0486935	HT144SKINFV1	Skin
	1.60881	NCCSTCK140	Esophagus/Stomach			-0.0954083	HT144SKINFV3	Skin			-0.0954083	HT144SKINFV3	Skin
	4.39232	ESO51	Esophagus/Stomach			0.0970101	HT144SKINFV2	Skin			0.0970101	HT144SKINFV2	Skin
	3.79701	GMS10	CNS/Brain			-0.040486	RVH421SKINFV1	Skin			-0.040486	RVH421SKINFV1	Skin
	3.23419	RPMI8226	Lymphoid			-0.183457	RPE1SS48	Eye			-0.183457	RPE1SS48	Eye
	4.51665	MERO25	Pleura			-0.0840446	RPE1SS77	Eye			-0.0840446	RPE1SS77	Eye
	1.26303	MOLT3	Lymphoid			-0.0853725	RPE1SS6	Eye			-0.0853725	RPE1SS6	Eye
	4.66334	NCIH647	Lung			-0.0332211	RPE1SS119	Eye			-0.0332211	RPE1SS119	Eye
	4.3978	ESS1	Uterus			-0.237272	RPE1SS51	Eye			-0.237272	RPE1SS51	Eye
	3.6311	HCC364	Lung			-0.00974937	PSS008	Bone			-0.00974937	PSS008	Bone
	4.57289	LN340	CNS/Brain			-0.36767	WM3211	Skin			-0.36767	WM3211	Skin
	4.45352	CME1	Soft Tissue			-0.00433031	M040416	Skin			-0.00433031	M040416	Skin
	3.04439	NCIH526	Lung			-0.0171952	M140325	Skin			-0.0171952	M140325	Skin
	1.76553	SCC3	Lymphoid			0.00793639	MM160113	Skin			0.00793639	MM160113	Skin
	3.52857	MCC26	Skin			0.126704	CCC5	Biliary Tract			0.126704	CCC5	Biliary Tract
	3.13093	NCIH2085	Lung			-0.0891204	JVE127	Bowel			-0.0891204	JVE127	Bowel
	3.852	MFE296	Uterus			-0.0138837	JVE253	Bowel			-0.0138837	JVE253	Bowel
	3.10266	ICC2	Biliary Tract			0.000418058	KP363T	Bowel			0.000418058	KP363T	Bowel
	1.68706	CHLA32	Bone			0.0126224	MAPACHS77	Pancreas			0.0126224	MAPACHS77	Pancreas
	5.29682	GP2D	Bowel			-0.0312872	170MGBA	CNS/Brain			-0.0312872	170MGBA	CNS/Brain
	2.16993	RAMOS	Lymphoid			-0.111873	WM3772F	Eye			-0.111873	WM3772F	Eye
	2.54597	RCC10RGB	Kidney			0.0698779	S462	Peripheral Nervous System			0.0698779	S462	Peripheral Nervous System
	4.89918	HCC95	Lung			-0.0164573	MPNST724	Peripheral Nervous System			-0.0164573	MPNST724	Peripheral Nervous System
	3.72137	HS229T	Fibroblast			-0.0163231	NCCLMS1C1	Soft Tissue			-0.0163231	NCCLMS1C1	Soft Tissue
	2.64847	SUDHL5	Lymphoid			0.0152278	NCCMPNST2C1	Peripheral Nervous System			0.0152278	NCCMPNST2C1	Peripheral Nervous System
	2.50335	SMZ1	Lymphoid			-0.180945	PSS131R	Bone			-0.180945	PSS131R	Bone
	4.86641	IPC298	Skin			-0.061036	YUHOIN0650	Skin			-0.061036	YUHOIN0650	Skin
	3.6311	HUH7	Liver			-0.0466169	UPMD1	Eye			-0.0466169	UPMD1	Eye
	2.24489	MOLP8	Lymphoid			0.00928085	NIHOVCAR3	Ovary/Fallopian Tube			0.00928085	NIHOVCAR3	Ovary/Fallopian Tube
	4.62819	CORL105	Lung			-0.110727	PATU8988T	Pancreas			-0.110727	PATU8988T	Pancreas
	6.35315	NCIH520	Lung			0.177829	HPAFII	Pancreas			0.177829	HPAFII	Pancreas
	2.37573	C80	Bowel			-0.204467	CAOV4	Ovary/Fallopian Tube			-0.204467	CAOV4	Ovary/Fallopian Tube
	4.91695	NCIH1573	Lung			-0.338781	OCILY19	Lymphoid			-0.338781	OCILY19	Lymphoid
	2.70487	NP3	CNS/Brain			-0.0836354	PANC0327	Pancreas			-0.0836354	PANC0327	Pancreas
	3.59096	CCSW1	Biliary Tract			-0.144488	RERFGC1B	Esophagus/Stomach			-0.144488	RERFGC1B	Esophagus/Stomach
	3.82883	RBE	Biliary Tract			0.0235783	SKNSH	Peripheral Nervous System			0.0235783	SKNSH	Peripheral Nervous System
	3.10769	EM2	Myeloid			-0.00793779	SW1990	Pancreas			-0.00793779	SW1990	Pancreas
	2.58496	CII	Lymphoid			0.0333359	LOUNH91	Lung			0.0333359	LOUNH91	Lung
	2.66221	NCIH841	Lung			-0.0639382	SCC9	Head and Neck			-0.0639382	SCC9	Head and Neck
	3.85	8MGBA	CNS/Brain			-0.107952	MFE280	Uterus			-0.107952	MFE280	Uterus
	4.30524	EFO21	Ovary/Fallopian Tube			-0.0250721	HUPT4	Pancreas			-0.0250721	HUPT4	Pancreas
	4.04002	KNS60	CNS/Brain			0.0859184	CL11	Bowel			0.0859184	CL11	Bowel
	3.62644	UPCISCC154	Head and Neck			-0.103978	AM38	CNS/Brain			-0.103978	AM38	CNS/Brain
	3.05485	RERFGC1B	Esophagus/Stomach			-0.107944	SUDHL10	Lymphoid			-0.107944	SUDHL10	Lymphoid
	5.0365	NCIH322	Lung			-0.104153	NCIH1755	Lung			-0.104153	NCIH1755	Lung
	2.81967	TOV112D	Ovary/Fallopian Tube			0.0311387	CAPAN1	Pancreas			0.0311387	CAPAN1	Pancreas
	5.35332	NCIH460	Lung			-0.0767947	NCIH226	Pleura			-0.0767947	NCIH226	Pleura
	5.1102	MELJUSO	Skin			-0.0605328	TYKNU	Ovary/Fallopian Tube			-0.0605328	TYKNU	Ovary/Fallopian Tube
	2.69599	NUDHL1	Lymphoid			-0.0415296	RERFLCSQ1	Lung			-0.0415296	RERFLCSQ1	Lung
	5.08364	ONE58	Pleura			-0.0963247	LS123	Bowel			-0.0963247	LS123	Bowel
	0.978196	T47D	Breast			0.198067	SNU61	Bowel			0.198067	SNU61	Bowel
	0.879706	HCC1569	Breast			0.0150694	HSC4	Head and Neck			0.0150694	HSC4	Head and Neck
	3.44626	WM88	Skin			-0.166143	UACC893	Breast			-0.166143	UACC893	Breast
	2.11437	SKNDZ	Peripheral Nervous System			-0.0159851	A172	CNS/Brain			-0.0159851	A172	CNS/Brain
	3.39506	HUO9	Bone			0.049514	TDOTT	Esophagus/Stomach			0.049514	TDOTT	Esophagus/Stomach
	4.08831	SALE	Lung			0.0443049	HCC78	Lung			0.0443049	HCC78	Lung
	2.77189	ANGMCSS	CNS/Brain			-0.0151602	RCM1	Bowel			-0.0151602	RCM1	Bowel
	3.57773	SW1353	Bone			-0.121662	SUDHL8	Lymphoid			-0.121662	SUDHL8	Lymphoid
	1.5008	SCS214	Soft Tissue			-0.536681	SUDHL5	Lymphoid			-0.536681	SUDHL5	Lymphoid
	5.0045	HOP62	Lung			-0.228262	NCIH1355	Lung			-0.228262	NCIH1355	Lung
	3.41143	SNU899	Head and Neck			0.153084	HCC70	Breast			0.153084	HCC70	Breast
	5.27165	CAPAN2	Pancreas			0.121392	OAW42	Ovary/Fallopian Tube			0.121392	OAW42	Ovary/Fallopian Tube
	4.29278	HS729	Soft Tissue			-0.152522	COLO680N	Esophagus/Stomach			-0.152522	COLO680N	Esophagus/Stomach
	3.19061	HS688AT	Fibroblast			0.120539	SNUC1	Bowel			0.120539	SNUC1	Bowel
	0.137504	JEG3	Uterus			0.107509	DBTRG05MG	CNS/Brain			0.107509	DBTRG05MG	CNS/Brain
	5.2407	SW620	Bowel			-0.0143916	COLO684	Uterus			-0.0143916	COLO684	Uterus
	4.59574	EBC1	Lung			-0.0113018	MFE296	Uterus			-0.0113018	MFE296	Uterus
	4.51728	ML1	Thyroid			-0.162833	NCIH1869	Lung			-0.162833	NCIH1869	Lung
	1.30451	KPNRTBM1	Peripheral Nervous System			0.0293884	IM95	Esophagus/Stomach			0.0293884	IM95	Esophagus/Stomach
	4.31397	SNU886	Liver			-0.0317326	MDAMB361	Breast			-0.0317326	MDAMB361	Breast
	4.02768	MDAMB435S	Skin			0.185495	NCIH650	Lung			0.185495	NCIH650	Lung
	4.23189	SNU466	CNS/Brain			0.149607	22RV1	Prostate			0.149607	22RV1	Prostate
	3.73552	BOKU	Cervix			-0.0133027	OC314	Ovary/Fallopian Tube			-0.0133027	OC314	Ovary/Fallopian Tube
	0.669027	NCIH82	Lung			-0.284861	IGROV1	Ovary/Fallopian Tube			-0.284861	IGROV1	Ovary/Fallopian Tube
	4.02768	UPMD1	Eye			0.2201	SNUC5	Bowel			0.2201	SNUC5	Bowel
	3.18903	OC314	Ovary/Fallopian Tube			0.0399143	HCT116	Bowel			0.0399143	HCT116	Bowel
	3.34483	RT112	Bladder/Urinary Tract			0.0628261	DU145	Prostate			0.0628261	DU145	Prostate
	0.516015	MFE280	Uterus			0.0664338	LS411N	Bowel			0.0664338	LS411N	Bowel
	1.52607	ONDA9	CNS/Brain			-0.16471	SNU81	Bowel			-0.16471	SNU81	Bowel
	1.95606	LPS067	Soft Tissue			0.0474937	HCT15	Bowel			0.0474937	HCT15	Bowel
	4.09761	RPE1SS111	Eye			-0.150328	BECKER	CNS/Brain			-0.150328	BECKER	CNS/Brain
	1.51096	GIMEN	Peripheral Nervous System			-0.344367	COLO205	Bowel			-0.344367	COLO205	Bowel
	3.55336	A427	Lung			-0.108283	DOV13	Ovary/Fallopian Tube			-0.108283	DOV13	Ovary/Fallopian Tube
	3.31034	HT1080	Soft Tissue			0.0352969	EVSAT	Breast			0.0352969	EVSAT	Breast
	4.23496	PLCPRF5	Liver			-0.0670442	HCC2998	Bowel			-0.0670442	HCC2998	Bowel
	3.83188	MIAPACA2	Pancreas			-0.0492302	KP1N	Pancreas			-0.0492302	KP1N	Pancreas
	0.978196	SNU119	Ovary/Fallopian Tube			-0.0569347	MOGGUVW	CNS/Brain			-0.0569347	MOGGUVW	CNS/Brain
	3.91648	SG231	Biliary Tract			-0.031496	NCIH1993	Lung			-0.031496	NCIH1993	Lung
	0.411426	IGROV1	Ovary/Fallopian Tube			-0.0682291	VMRCLCD	Lung			-0.0682291	VMRCLCD	Lung
	4.17552	YD8	Head and Neck			-0.14973	BICR10	Head and Neck			-0.14973	BICR10	Head and Neck
	4.69822	ECC12	Esophagus/Stomach			0.059691	BICR78	Head and Neck			0.059691	BICR78	Head and Neck
	0.389567	A2780	Ovary/Fallopian Tube			0.0855761	SW626	Bowel			0.0855761	SW626	Bowel
	3.68257	HCC1806	Breast			-0.133424	KYAE1	Esophagus/Stomach			-0.133424	KYAE1	Esophagus/Stomach
	3.76447	HCC1395	Breast			0.112597	NH12	Peripheral Nervous System			0.112597	NH12	Peripheral Nervous System
	3.08236	BCP1	Lymphoid			0.0398469	NO10	CNS/Brain			0.0398469	NO10	CNS/Brain
	2.4957	CI1	Lymphoid			-0.166026	NO11	CNS/Brain			-0.166026	NO11	CNS/Brain
	2.32193	MDAMB134VI	Breast			-0.244344	OSC19	Head and Neck			-0.244344	OSC19	Head and Neck
	2.6893	A253	Head and Neck			0.0395429	OSC20	Head and Neck			0.0395429	OSC20	Head and Neck
	5.29829	NCIH2228	Lung			-0.192041	PEO4	Ovary/Fallopian Tube			-0.192041	PEO4	Ovary/Fallopian Tube
	4.43496	UMUC9	Bladder/Urinary Tract			0.00555279	ROS50	Lymphoid			0.00555279	ROS50	Lymphoid
	4.08406	MPP89	Pleura			-0.184321	CA922	Head and Neck			-0.184321	CA922	Head and Neck
	0.815575	EOL1	Myeloid			0.0372906	NB69	Peripheral Nervous System			0.0372906	NB69	Peripheral Nervous System
	3.61235	SNU840	Ovary/Fallopian Tube			0.0515217	ES4	Bone			0.0515217	ES4	Bone
	0.992768	LOUCY	Lymphoid			0.031246	ES5	Bone			0.031246	ES5	Bone
	4.50016	ICC106	Biliary Tract			0.0704917	ES8	Bone			0.0704917	ES8	Bone
	5.25058	NCIH1563	Lung			-0.114958	EW1	Bone			-0.114958	EW1	Bone
	4.23496	SNU423	Liver			-0.123819	EW16	Bone			-0.123819	EW16	Bone
	3.74953	PANC0203	Pancreas			-0.116189	EW22	Bone			-0.116189	EW22	Bone
	4.45943	HO1U1	Head and Neck			0.121587	EW7	Bone			0.121587	EW7	Bone
	3.29131	SNU398	Liver			0.0533425	HEY	Ovary/Fallopian Tube			0.0533425	HEY	Ovary/Fallopian Tube
	3.69599	PANC0504	Pancreas			-0.0961833	HSC39	Esophagus/Stomach			-0.0961833	HSC39	Esophagus/Stomach
	4.18507	MALME3M	Skin			0.311295	ISTMEL1	Skin			0.311295	ISTMEL1	Skin
	5.61706	GSS	Esophagus/Stomach			0.0733397	LB1047RCC	Kidney			0.0733397	LB1047RCC	Kidney
	4.36177	MKN 45.00	Esophagus/Stomach			-0.146502	LC1SQ	Lung			-0.146502	LC1SQ	Lung
	1.69153	CAL54	Kidney			0.00641751	MCIXC	Bone			0.00641751	MCIXC	Bone
	3.43029	NCIH2106	Lung			-0.0906373	MKN 28.00	Esophagus/Stomach			-0.0906373	MKN 28.00	Esophagus/Stomach
	2.88166	DKMG	CNS/Brain			0.272658	OCUBM	Breast			0.272658	OCUBM	Breast
	1.7137	NCIH2227	Lung			-0.0998365	OVCA420	Ovary/Fallopian Tube			-0.0998365	OVCA420	Ovary/Fallopian Tube
	0.731183	GDM1	Myeloid			-0.237447	OVMIU	Ovary/Fallopian Tube			-0.237447	OVMIU	Ovary/Fallopian Tube
	4.02591	LMSU	Esophagus/Stomach			-0.071747	PL4	Pancreas			-0.071747	PL4	Pancreas
	2.89918	COGE352	CNS/Brain			-0.0739411	RCCFG2	Kidney			-0.0739411	RCCFG2	Kidney
	2.67807	HCC1428	Breast			-0.078547	TMK1	Esophagus/Stomach			-0.078547	TMK1	Esophagus/Stomach
	3.26604	MEL290	Eye			0.00151476	ARH77	Myeloid			0.00151476	ARH77	Myeloid
	4.47249	NCIH838	Lung			-0.114072	BB30HNC	Head and Neck			-0.114072	BB30HNC	Head and Neck
	5.09212	NCIH196	Lung			0.0612514	BE2M17	Peripheral Nervous System			0.0612514	BE2M17	Peripheral Nervous System
	3.47119	KMBC2	Bladder/Urinary Tract			-0.0144599	D423MG	CNS/Brain			-0.0144599	D423MG	CNS/Brain
	4.29939	SW1417	Bowel			-0.108093	D502MG	CNS/Brain			-0.108093	D502MG	CNS/Brain
	4.68538	COLO800	Skin			-0.165815	D542MG	CNS/Brain			-0.165815	D542MG	CNS/Brain
	3.94017	HCC2279	Lung			-0.0718695	DIFI	Bowel			-0.0718695	DIFI	Bowel
	4.49378	NCIH2347	Lung			-0.0372389	DOK	Head and Neck			-0.0372389	DOK	Head and Neck
	3.79909	U266B1	Lymphoid			-0.0225432	H3118	Head and Neck			-0.0225432	H3118	Head and Neck
	6.23247	BC3C	Bladder/Urinary Tract			-0.114172	HCE4	Esophagus/Stomach			-0.114172	HCE4	Esophagus/Stomach
	4.22497	SNU869	Ampulla of Vater			-0.149437	IM9	Myeloid			-0.149437	IM9	Myeloid
	4.76553	RERFLCSQ1	Lung			-0.0526416	JHU011	Head and Neck			-0.0526416	JHU011	Head and Neck
	3.10434	OSRC2	Kidney			-0.0122234	JHU022	Head and Neck			-0.0122234	JHU022	Head and Neck
	3.13586	SNU349	Kidney			-0.0440786	JHU029	Head and Neck			-0.0440786	JHU029	Head and Neck
	3.7366	BHT101	Thyroid			-0.118783	KINGS1	CNS/Brain			-0.118783	KINGS1	CNS/Brain
	3.39917	PK59	Pancreas			0.0299813	KPNYS	Peripheral Nervous System			0.0299813	KPNYS	Peripheral Nervous System
	2.94673	CAOV4	Ovary/Fallopian Tube			-0.124417	KYSE220	Esophagus/Stomach			-0.124417	KYSE220	Esophagus/Stomach
	4.88996	HEPG2	Liver			-0.0502178	LB771HNC	Head and Neck			-0.0502178	LB771HNC	Head and Neck
	3.83086	MERO48A	Pleura			0.0543985	LNZTA3WT4	CNS/Brain			0.0543985	LNZTA3WT4	CNS/Brain
	3.0072	C8166	Lymphoid			-0.00767578	NB10	Peripheral Nervous System			-0.00767578	NB10	Peripheral Nervous System
	4.88606	NCIH2087	Lung			0.0253001	NB13	Peripheral Nervous System			0.0253001	NB13	Peripheral Nervous System
	3.44228	SKMEL28	Skin			-0.271246	NB17	Peripheral Nervous System			-0.271246	NB17	Peripheral Nervous System
	0.238787	OCIAML4	Myeloid			-0.00287324	NB5	Peripheral Nervous System			-0.00287324	NB5	Peripheral Nervous System
	3.92884	NP2	CNS/Brain			-0.13512	NB6	Peripheral Nervous System			-0.13512	NB6	Peripheral Nervous System
	4.94251	HS936T	Skin			-0.167963	NB7	Peripheral Nervous System			-0.167963	NB7	Peripheral Nervous System
	4.7126	HS618T	Fibroblast			-0.0530223	PCI15A	Head and Neck			-0.0530223	PCI15A	Head and Neck
	2.75702	CAS1	CNS/Brain			-0.145011	PCI30	Head and Neck			-0.145011	PCI30	Head and Neck
	3.60763	KNS42	CNS/Brain			-0.15042	PCI38	Head and Neck			-0.15042	PCI38	Head and Neck
	2.95233	TE8	Esophagus/Stomach			-0.256773	PCI4B	Head and Neck			-0.256773	PCI4B	Head and Neck
	2.69153	SUM149PT	Breast			-0.193341	PCI6A	Head and Neck			-0.193341	PCI6A	Head and Neck
	0.485427	SW13	Adrenal Gland			-0.00122678	SKMG1	CNS/Brain			-0.00122678	SKMG1	CNS/Brain
	2.39506	SUDHL4	Lymphoid			-0.141502	SKN3	Head and Neck			-0.141502	SKN3	Head and Neck
	2.03914	TC205	Bone			-0.141502	SKN3	Head and Neck			-0.141502	SKN3	Head and Neck
	5.32121	HUH1	Liver			5.32121	HUH1				5.32121	HUH1
	1.75702	NCIH358	Lung			1.75702	NCIH358				1.75702	NCIH358
	3.63227	KU812	Myeloid			3.63227	KU812				3.63227	KU812
	3.75489	SNU478	Ampulla of Vater			3.75489	SNU478				3.75489	SNU478
	4.22959	MERO95	Pleura			4.22959	MERO95				4.22959	MERO95
	2.54844	KELLY	Peripheral Nervous System			2.54844	KELLY				2.54844	KELLY
	0.485427	SUM102PT	Breast			0.485427	SUM102PT				0.485427	SUM102PT
	3.08406	UMUC4	Bladder/Urinary Tract			3.08406	UMUC4				3.08406	UMUC4
	4	TT1TKB	Bowel			4	TT1TKB				4	TT1TKB
	5.18864	TCCSUP	Bladder/Urinary Tract			5.18864	TCCSUP				5.18864	TCCSUP
	0.687061	D341Med	CNS/Brain			0.687061	D341Med				0.687061	D341Med
	5.34731	GP5D	Bowel			5.34731	GP5D				5.34731	GP5D
	4.54473	A172	CNS/Brain			4.54473	A172				4.54473	A172
	2.68482	SUDHL1	Lymphoid			2.68482	SUDHL1				2.68482	SUDHL1
	5.49953	NCIH660	Prostate			5.49953	NCIH660				5.49953	NCIH660
	3.24489	MSTO211H	Pleura			3.24489	MSTO211H				3.24489	MSTO211H
	4.23879	AN3CA	Uterus			4.23879	AN3CA				4.23879	AN3CA
	1.99639	KS1	CNS/Brain			1.99639	KS1				1.99639	KS1
	3.5472	DETROIT562	Head and Neck			3.5472	DETROIT562				3.5472	DETROIT562
	4.82883	SH10TC	Esophagus/Stomach			4.82883	SH10TC				4.82883	SH10TC
	2.49825	JURKAT	Lymphoid			2.49825	JURKAT				2.49825	JURKAT
	3.55336	SKM1	Myeloid			3.55336	SKM1				3.55336	SKM1
	1.30451	SUPT1	Lymphoid			1.30451	SUPT1				1.30451	SUPT1
	3.33485	KMRC2	Kidney			3.33485	KMRC2				3.33485	KMRC2
	4.61117	FADU	Head and Neck			4.61117	FADU				4.61117	FADU
	2.07382	VAESBJ	Soft Tissue			2.07382	VAESBJ				2.07382	VAESBJ
	5.27314	JHOM2B	Ovary/Fallopian Tube			5.27314	JHOM2B				5.27314	JHOM2B
	0.584963	P30OHK	Lymphoid			0.584963	P30OHK				0.584963	P30OHK
	4.79546	NCIH2110	Lung			4.79546	NCIH2110				4.79546	NCIH2110
	2.25701	SUM44PE	Breast			2.25701	SUM44PE				2.25701	SUM44PE
	4.41684	2313287	Esophagus/Stomach			4.41684	2313287				4.41684	2313287
	3.74201	MEL285	Eye			3.74201	MEL285				3.74201	MEL285
	0.823749	DND41	Lymphoid			0.823749	DND41				0.823749	DND41
	2.07382	OVCAR4	Ovary/Fallopian Tube			2.07382	OVCAR4				2.07382	OVCAR4
	5.45319	NCIH2122	Lung			5.45319	NCIH2122				5.45319	NCIH2122
	1.43296	TTC1240	Kidney			1.43296	TTC1240				1.43296	TTC1240
	4.38267	ICC10	Biliary Tract			4.38267	ICC10				4.38267	ICC10
	5.75168	LUDLU1	Lung			5.75168	LUDLU1				5.75168	LUDLU1
	4.49889	PK45H	Pancreas			4.49889	PK45H				4.49889	PK45H
	4.89627	DLD1	Bowel			4.89627	DLD1				4.89627	DLD1
	4.66334	MJ	Lymphoid			4.66334	MJ				4.66334	MJ
	2.22342	BCPAP	Thyroid			2.22342	BCPAP				2.22342	BCPAP
	5.29866	NCIH1792	Lung			5.29866	NCIH1792				5.29866	NCIH1792
	4.31034	MM160113	Skin			4.31034	MM160113				4.31034	MM160113
	5.11103	RERFLCMS	Lung			5.11103	RERFLCMS				5.11103	RERFLCMS
	3.69488	RPE1SS6	Eye			3.69488	RPE1SS6				3.69488	RPE1SS6
	4.21645	HS172T	Fibroblast			4.21645	HS172T				4.21645	HS172T
	3.94579	BT20	Breast			3.94579	BT20				3.94579	BT20
	3.73444	HS706T	Fibroblast			3.73444	HS706T				3.73444	HS706T
	3.38819	UACC62SKINCJ1	Skin			3.38819	UACC62SKINCJ1				3.38819	UACC62SKINCJ1
	5.47476	HCC15	Lung			5.47476	HCC15				5.47476	HCC15
	1.91839	PACADD165	Pancreas			1.91839	PACADD165				1.91839	PACADD165
	3.08236	P2URK562	Myeloid			3.08236	P2URK562				3.08236	P2URK562
	4.68538	SKRC20	Kidney			4.68538	SKRC20				4.68538	SKRC20
	4.03386	SNU1197	Bowel			4.03386	SNU1197				4.03386	SNU1197
	4.80323	NCIN87	Esophagus/Stomach			4.80323	NCIN87				4.80323	NCIN87
	0.475085	NALM6	Lymphoid			0.475085	NALM6				0.475085	NALM6
	0.650765	NALM1	Myeloid			0.650765	NALM1				0.650765	NALM1
	3.63691	SKUT1	Uterus			3.63691	SKUT1				3.63691	SKUT1
	2.98368	SNU620	Esophagus/Stomach			2.98368	SNU620				2.98368	SNU620
	0.807355	HCC33	Lung			0.807355	HCC33				0.807355	HCC33
	1.40599	CHLA57	CNS/Brain			1.40599	CHLA57				1.40599	CHLA57
	4.49313	IM95	Esophagus/Stomach			4.49313	IM95				4.49313	IM95
	4.86938	DBTRG05MG	CNS/Brain			4.86938	DBTRG05MG				4.86938	DBTRG05MG
	2.88166	HMEL	Breast			2.88166	HMEL				2.88166	HMEL
	4.11603	SNU16	Esophagus/Stomach			4.11603	SNU16				4.11603	SNU16
	3.13258	CW9019	Soft Tissue			3.13258	CW9019				3.13258	CW9019
	4.00809	C396	Bone			4.00809	C396				4.00809	C396
	0.85599	RO82W1	Thyroid			0.85599	RO82W1				0.85599	RO82W1
	4.77979	HLFA	Fibroblast			4.77979	HLFA				4.77979	HLFA
	3.03386	MINO	Lymphoid			3.03386	MINO				3.03386	MINO
	1.48543	KARPAS1718	Lymphoid			1.48543	KARPAS1718				1.48543	KARPAS1718
	3.9486	WM793	Skin			3.9486	WM793				3.9486	WM793
	4.86196	ISHIKAWAHERAKLIO02ER	Uterus			4.86196	ISHIKAWAHERAKLIO02ER				4.86196	ISHIKAWAHERAKLIO02ER
	4.4822	HSC3	Head and Neck			4.4822	HSC3				4.4822	HSC3
	4.27798	HOP92	Lung			4.27798	HOP92				4.27798	HOP92
	3.20006	CORL95	Lung			3.20006	CORL95				3.20006	CORL95
	2.26903	HDMYZ	Myeloid			2.26903	HDMYZ				2.26903	HDMYZ
	3.18745	MFM223	Breast			3.18745	MFM223				3.18745	MFM223
	3.27798	A4FUK	Lymphoid			3.27798	A4FUK				3.27798	A4FUK
	4.79442	SNU1544	Bowel			4.79442	SNU1544				4.79442	SNU1544
	5.02281	COLO201	Bowel			5.02281	COLO201				5.02281	COLO201
	3.09255	PACADD135	Pancreas			3.09255	PACADD135				3.09255	PACADD135
	5.72192	SW48	Bowel			5.72192	SW48				5.72192	SW48
	3.61824	BICR31	Head and Neck			3.61824	BICR31				3.61824	BICR31
	3.71589	SNU213	Pancreas			3.71589	SNU213				3.71589	SNU213
	3.26903	TTC442	Soft Tissue			3.26903	TTC442				3.26903	TTC442
	3.57652	CAL62	Thyroid			3.57652	CAL62				3.57652	CAL62
	2.42492	BL41	Lymphoid			2.42492	BL41				2.42492	BL41
	1.18903	SCCOHT1	Ovary/Fallopian Tube			1.18903	SCCOHT1				1.18903	SCCOHT1
	0.238787	JHH1	Liver			0.238787	JHH1				0.238787	JHH1
	4.47897	T3M10	Lung			4.47897	T3M10				4.47897	T3M10
	4.00809	HCA1	Cervix			4.00809	HCA1				4.00809	HCA1
	2.47508	NOMO1	Myeloid			2.47508	NOMO1				2.47508	NOMO1
	2.34767	CORL279	Lung			2.34767	CORL279				2.34767	CORL279
	3.8268	DAOY	CNS/Brain			3.8268	DAOY				3.8268	DAOY
	4.23649	A1207	CNS/Brain			4.23649	A1207				4.23649	A1207
	3.39643	HOTHC	Thyroid			3.39643	HOTHC				3.39643	HOTHC
	5.13832	MEWO	Skin			5.13832	MEWO				5.13832	MEWO
	2.83592	SNU1066	Head and Neck			2.83592	SNU1066				2.83592	SNU1066
	3.67356	GRANTA519	Lymphoid			3.67356	GRANTA519				3.67356	GRANTA519
	3.90977	CAL120	Breast			3.90977	CAL120				3.90977	CAL120
	0.956057	G401	Kidney			0.956057	G401				0.956057	G401
	1.55582	CCLFPEDS0008T	Soft Tissue			1.55582	CCLFPEDS0008T				1.55582	CCLFPEDS0008T
	4.01881	HS616T	Fibroblast			4.01881	HS616T				4.01881	HS616T
	4.18031	9505BIK	Pancreas			4.18031	9505BIK				4.18031	9505BIK
	3.01614	ONS76	CNS/Brain			3.01614	ONS76				3.01614	ONS76
	5.05181	NCIH2030	Lung			5.05181	NCIH2030				5.05181	NCIH2030
	4.49825	CH157MN	CNS/Brain			4.49825	CH157MN				4.49825	CH157MN
	3.58736	LN235	CNS/Brain			3.58736	LN235				3.58736	LN235
	0.124328	GOTO	Peripheral Nervous System			0.124328	GOTO				0.124328	GOTO
	2.50335	RH30	Soft Tissue			2.50335	RH30				2.50335	RH30
	3.34767	PEA1	Ovary/Fallopian Tube			3.34767	PEA1				3.34767	PEA1
	3.0072	RI1	Lymphoid			3.0072	RI1				3.0072	RI1
	3.7366	HS852T	Skin			3.7366	HS852T				3.7366	HS852T
	1.09761	OCIP5X	Ovary/Fallopian Tube			1.09761	OCIP5X				1.09761	OCIP5X
	0.604071	HCC827GR5	Lung			0.604071	HCC827GR5				0.604071	HCC827GR5
	3.14241	ICC9	Biliary Tract			3.14241	ICC9				3.14241	ICC9
	4.28021	COLO829	Skin			4.28021	COLO829				4.28021	COLO829
	4.31759	WPE1NA22	Prostate			4.31759	WPE1NA22				4.31759	WPE1NA22
	4.51728	KMS26	Lymphoid			4.51728	KMS26				4.51728	KMS26
	2.9241	MDAMB468	Breast			2.9241	MDAMB468				2.9241	MDAMB468
	3.58496	A375	Skin			3.58496	A375				3.58496	A375
	2.88557	HCC2935	Lung			2.88557	HCC2935				2.88557	HCC2935
	4.26078	ICC5	Biliary Tract			4.26078	ICC5				4.26078	ICC5
	3.46728	SW780	Bladder/Urinary Tract			3.46728	SW780				3.46728	SW780
	0.111031	D425	CNS/Brain			0.111031	D425				0.111031	D425
	4.02059	SW982	Soft Tissue			4.02059	SW982				4.02059	SW982
	2.51602	OV56	Ovary/Fallopian Tube			2.51602	OV56				2.51602	OV56
	4.13011	MEL270	Eye			4.13011	MEL270				4.13011	MEL270
	3.34625	PGA1	Lymphoid			3.34625	PGA1				3.34625	PGA1
	4.20006	TUHR4TKB	Kidney			4.20006	TUHR4TKB				4.20006	TUHR4TKB
	3.22959	NUGC3	Esophagus/Stomach			3.22959	NUGC3				3.22959	NUGC3
	4.13832	ONCODG1	Ovary/Fallopian Tube			4.13832	ONCODG1				4.13832	ONCODG1
	1.68257	KYSE30	Esophagus/Stomach			1.68257	KYSE30				1.68257	KYSE30
	0.321928	RH4	Soft Tissue			0.321928	RH4				0.321928	RH4
	1.22651	SKNBE2	Peripheral Nervous System			1.22651	SKNBE2				1.22651	SKNBE2
	3.62176	T3M4	Pancreas			3.62176	T3M4				3.62176	T3M4
	1.87578	OCIMY7	Lymphoid			1.87578	OCIMY7				1.87578	OCIMY7
	4.48027	NCIH1568	Lung			4.48027	NCIH1568				4.48027	NCIH1568
	4.8953	HDLM2	Lymphoid			4.8953	HDLM2				4.8953	HDLM2
	3.8885	SW1116	Bowel			3.8885	SW1116				3.8885	SW1116
	2.53854	NCIH1694	Lung			2.53854	NCIH1694				2.53854	NCIH1694
	3.06178	M059K	CNS/Brain			3.06178	M059K				3.06178	M059K
	4.33414	JHUEM2	Uterus			4.33414	JHUEM2				4.33414	JHUEM2
	2.852	WSUDLCL2	Lymphoid			2.852	WSUDLCL2				2.852	WSUDLCL2
	4.56499	COLO741	Skin			4.56499	COLO741				4.56499	COLO741
	1.47508	SNU8	Ovary/Fallopian Tube			1.47508	SNU8				1.47508	SNU8
	3.904	OVKATE	Ovary/Fallopian Tube			3.904	OVKATE				3.904	OVKATE
	4.22728	MM426	Skin			4.22728	MM426				4.22728	MM426
	4.47444	HT115	Bowel			4.47444	HT115				4.47444	HT115
	3.6792	C4II	Cervix			3.6792	C4II				3.6792	C4II
	4.68201	PATU8988T	Pancreas			4.68201	PATU8988T				4.68201	PATU8988T
	4.38405	SLVL	Lymphoid			4.38405	SLVL				4.38405	SLVL
	3.75275	RPE1SS48	Eye			3.75275	RPE1SS48				3.75275	RPE1SS48
	1.24489	JM1	Lymphoid			1.24489	JM1				1.24489	JM1
	1.75275	YAMATO	Soft Tissue			1.75275	YAMATO				1.75275	YAMATO
	0.831877	KYM1	Soft Tissue			0.831877	KYM1				0.831877	KYM1
	2.87381	CCC5	Biliary Tract			2.87381	CCC5				2.87381	CCC5
	3.27798	DMS79	Lung			3.27798	DMS79				3.27798	DMS79
	1.1635	TTC549	CNS/Brain			1.1635	TTC549				1.1635	TTC549
	2.91265	H413	Head and Neck			2.91265	H413				2.91265	H413
	1.80735	OCIAML2	Myeloid			1.80735	OCIAML2				1.80735	OCIAML2
	2.67129	NCIH3122	Lung			2.67129	NCIH3122				2.67129	NCIH3122
	4.73118	KMS21BM	Lymphoid			4.73118	KMS21BM				4.73118	KMS21BM
	0.765535	OPM1	Lymphoid			0.765535	OPM1				0.765535	OPM1
	3.19219	KP2	Pancreas			3.19219	KP2				3.19219	KP2
	1.58976	MOLM6	Myeloid			1.58976	MOLM6				1.58976	MOLM6
	4.8674	LS411N	Bowel			4.8674	LS411N				4.8674	LS411N
	4.33628	LU99	Lung			4.33628	LU99				4.33628	LU99
	4.4614	QGP1	Pancreas			4.4614	QGP1				4.4614	QGP1
	4.6153	SW626	Bowel			4.6153	SW626				4.6153	SW626
	4.33985	KARPAS384	Lymphoid			4.33985	KARPAS384				4.33985	KARPAS384
	4.03122	SLR20	Bladder/Urinary Tract			4.03122	SLR20				4.03122	SLR20
	3.2765	GB2	Biliary Tract			3.2765	GB2				3.2765	GB2
	0.422233	95T1000	Soft Tissue			0.422233	95T1000				0.422233	95T1000
	4.7845	PK1	Pancreas			4.7845	PK1				4.7845	PK1
	2.80116	CHLA218	Bone			2.80116	CHLA218				2.80116	CHLA218
	3.96347	LN229	CNS/Brain			3.96347	LN229				3.96347	LN229
	0.807355	KMLS1	Soft Tissue			0.807355	KMLS1				0.807355	KMLS1
	3.33628	NCIH2029	Lung			3.33628	NCIH2029				3.33628	NCIH2029
	2.28096	BICR56	Head and Neck			2.28096	BICR56				2.28096	BICR56
	5.10014	SNU46	Head and Neck			5.10014	SNU46				5.10014	SNU46
	3.44361	TE15	Esophagus/Stomach			3.44361	TE15				3.44361	TE15
	4.22651	SKMM2	Lymphoid			4.22651	SKMM2				4.22651	SKMM2
	5.1152	COLO678	Bowel			5.1152	COLO678				5.1152	COLO678
	3.62293	KARPAS299	Lymphoid			3.62293	KARPAS299				3.62293	KARPAS299
	2.43829	KOSC2	Head and Neck			2.43829	KOSC2				2.43829	KOSC2
	4.26754	SLR23	Kidney			4.26754	SLR23				4.26754	SLR23
	2.0321	OVTOKO	Ovary/Fallopian Tube			2.0321	OVTOKO				2.0321	OVTOKO
	4.08066	JVM3	Lymphoid			4.08066	JVM3				4.08066	JVM3
	4.24489	SNUC5	Bowel			4.24489	SNUC5				4.24489	SNUC5
	0.201634	C33A	Cervix			0.201634	C33A				0.201634	C33A
	2.66448	BICR22	Head and Neck			2.66448	BICR22				2.66448	BICR22
	2.12763	SKNMC	Bone			2.12763	SKNMC				2.12763	SKNMC
	5.38509	LI7	Liver			5.38509	LI7				5.38509	LI7
	3.46728	HS698T	Fibroblast			3.46728	HS698T				3.46728	HS698T
	4.66562	OV90	Ovary/Fallopian Tube			4.66562	OV90				4.66562	OV90
	4.18824	BPH1	Prostate			4.18824	BPH1				4.18824	BPH1
	3.18903	C75	Bowel			3.18903	C75				3.18903	C75
	2.83188	NCIH2009	Lung			2.83188	NCIH2009				2.83188	NCIH2009
	4.66789	NCIH1793	Lung			4.66789	NCIH1793				4.66789	NCIH1793
	1.81558	SCLC21H	Lung			1.81558	SCLC21H				1.81558	SCLC21H
	5.11145	PC14	Lung			5.11145	PC14				5.11145	PC14
	1.12433	SUMB002	CNS/Brain			1.12433	SUMB002				1.12433	SUMB002
	3.08236	SUDHL10	Lymphoid			3.08236	SUDHL10				3.08236	SUDHL10
	3.43429	SNU1076	Head and Neck			3.43429	SNU1076				3.43429	SNU1076
	3.60644	A498	Kidney			3.60644	A498				3.60644	A498
	4.0072	SNU387	Liver			4.0072	SNU387				4.0072	SNU387
	5.03474	NCIH727	Lung			5.03474	NCIH727				5.03474	NCIH727
	4.52607	EHEB	Lymphoid			4.52607	EHEB				4.52607	EHEB
	1.5008	KPMRTRY	Kidney			1.5008	KPMRTRY				1.5008	KPMRTRY
	3.32193	A388	Skin			3.32193	A388				3.32193	A388
	3.49953	NCIH1836	Lung			3.49953	NCIH1836				3.49953	NCIH1836
	2.89336	NCIH1299	Lung			2.89336	NCIH1299				2.89336	NCIH1299
	4.96486	HSPSS	Peripheral Nervous System			4.96486	HSPSS				4.96486	HSPSS
	4.83188	LN464	CNS/Brain			4.83188	LN464				4.83188	LN464
	4.74416	JVE127	Bowel			4.74416	JVE127				4.74416	JVE127
	4.60763	DMS454	Lung			4.60763	DMS454				4.60763	DMS454
	4.83643	DV90	Lung			4.83643	DV90				4.83643	DV90
	3.25096	RPE1SS119	Eye			3.25096	RPE1SS119				3.25096	RPE1SS119
	3.48285	SLR24	Kidney			3.48285	SLR24				3.48285	SLR24
	3.55827	CHLA99	Bone			3.55827	CHLA99				3.55827	CHLA99
	3.73118	SNU1272	Kidney			3.73118	SNU1272				3.73118	SNU1272
	1.41684	DL	CNS/Brain			1.41684	DL				1.41684	DL
	4.90641	SNUC4	Bowel			4.90641	SNUC4				4.90641	SNUC4
	4.04963	RD	Soft Tissue			4.04963	RD				4.04963	RD
	3.93074	SW756	Cervix			3.93074	SW756				3.93074	SW756
	4.37295	MCAS	Ovary/Fallopian Tube			4.37295	MCAS				4.37295	MCAS
	2.51602	HCC2429	Lung			2.51602	HCC2429				2.51602	HCC2429
	3.57773	HS683	CNS/Brain			3.57773	HS683				3.57773	HS683
	4.01881	SKMEL31	Skin			4.01881	SKMEL31				4.01881	SKMEL31
	0.238787	TGW	Peripheral Nervous System			0.238787	TGW				0.238787	TGW
	1.29866	UPCISCC116	Head and Neck			1.29866	UPCISCC116				1.29866	UPCISCC116
	3.50843	A375SKINCJ2	Skin			3.50843	A375SKINCJ2				3.50843	A375SKINCJ2
	3.94205	MP46	Eye			3.94205	MP46				3.94205	MP46
	5.31542	SNUC2A	Bowel			5.31542	SNUC2A				5.31542	SNUC2A
	2.33056	YH13	CNS/Brain			2.33056	YH13				2.33056	YH13
	2.34199	JOPACA1	Pancreas			2.34199	JOPACA1				2.34199	JOPACA1
	1.93357	MOLM14	Myeloid			1.93357	MOLM14				1.93357	MOLM14
	3.60999	ZR751	Breast			3.60999	ZR751				3.60999	ZR751
	2.09085	COV318	Ovary/Fallopian Tube			2.09085	COV318				2.09085	COV318
	1.45418	LNCAPCLONEFGC	Prostate			1.45418	LNCAPCLONEFGC				1.45418	LNCAPCLONEFGC
	4.50462	HEC151	Uterus			4.50462	HEC151				4.50462	HEC151
	0.321928	NMB	Peripheral Nervous System			0.321928	NMB				0.321928	NMB
	2.0321	CORL24	Lung			2.0321	CORL24				2.0321	CORL24
	3.94579	UACC257	Skin			3.94579	UACC257				3.94579	UACC257
	1.57531	JMURTK2	Kidney			1.57531	JMURTK2				1.57531	JMURTK2
	1.10434	CORL47	Lung			1.10434	CORL47				1.10434	CORL47
	4.78503	94T778	Soft Tissue			4.78503	94T778				4.78503	94T778
	1.95977	H376	Head and Neck			1.95977	H376				1.95977	H376
	3.32481	TCCPAN2	Pancreas			3.32481	TCCPAN2				3.32481	TCCPAN2
	5.49378	L363	Lymphoid			5.49378	L363				5.49378	L363
	4.27277	TE5	Esophagus/Stomach			4.27277	TE5				4.27277	TE5
	4.64443	ESO26	Esophagus/Stomach			4.64443	ESO26				4.64443	ESO26
	4.29205	A2058	Skin			4.29205	A2058				4.29205	A2058
	0.978196	ONDA7	CNS/Brain			0.978196	ONDA7				0.978196	ONDA7
	3.84097	SNU216	Esophagus/Stomach			3.84097	SNU216				3.84097	SNU216
	3.16993	MERO83	Pleura			3.16993	MERO83				3.16993	MERO83
	0.238787	HEL9217	Myeloid			0.238787	HEL9217				0.238787	HEL9217
	0.454176	UMRC3	Kidney			0.454176	UMRC3				0.454176	UMRC3
	2.99458	OVCAR5	Ovary/Fallopian Tube			2.99458	OVCAR5				2.99458	OVCAR5
	3.90111	RMUGS	Ovary/Fallopian Tube			3.90111	RMUGS				3.90111	RMUGS
	3.67356	HEYA8	Ovary/Fallopian Tube			3.67356	HEYA8				3.67356	HEYA8
	1.9855	KG1C	CNS/Brain			1.9855	KG1C				1.9855	KG1C
	2.488	UHO1	Lymphoid			2.488	UHO1				2.488	UHO1
	4.69488	SNU324	Pancreas			4.69488	SNU324				4.69488	SNU324
	2.48285	REC1	Lymphoid			2.48285	REC1				2.48285	REC1
	3.64847	NCIH1581	Lung			3.64847	NCIH1581				3.64847	NCIH1581
	4.24717	L82	Lymphoid			4.24717	L82				4.24717	L82
	1.76129	F36P	Myeloid			1.76129	F36P				1.76129	F36P
	0.669027	SUPT11	Lymphoid			0.669027	SUPT11				0.669027	SUPT11
	3.83996	BT549	Breast			3.83996	BT549				3.83996	BT549
	2.0635	COLO824	Breast			2.0635	COLO824				2.0635	COLO824
	1.98185	SEM	Lymphoid			1.98185	SEM				1.98185	SEM
	2.87971	PEO4	Ovary/Fallopian Tube			2.87971	PEO4				2.87971	PEO4
	2.1375	JEKO1	Lymphoid			2.1375	JEKO1				2.1375	JEKO1
	3.12267	TE125T	Fibroblast			3.12267	TE125T				3.12267	TE125T
	0.464668	CHLA266	CNS/Brain			0.464668	CHLA266				0.464668	CHLA266
	3.34199	COV504	Ovary/Fallopian Tube			3.34199	COV504				3.34199	COV504
	2.83188	MOLP2	Lymphoid			2.83188	MOLP2				2.83188	MOLP2
	4.22805	RERFLCAD1	Lung			4.22805	RERFLCAD1				4.22805	RERFLCAD1
	2.19219	ST486	Lymphoid			2.19219	ST486				2.19219	ST486
	3.81865	SUM159PT	Breast			3.81865	SUM159PT				3.81865	SUM159PT
	3.9241	NCIH292	Lung			3.9241	NCIH292				3.9241	NCIH292
	0.739848	ALLSIL	Lymphoid			0.739848	ALLSIL				0.739848	ALLSIL
	3.11103	AML193	Myeloid			3.11103	AML193				3.11103	AML193
	3.52982	TE159T	Fibroblast			3.52982	TE159T				3.52982	TE159T
	3.9855	MB1	Thyroid			3.9855	MB1				3.9855	MB1
	2.75275	ICC4	Biliary Tract			2.75275	ICC4				2.75275	ICC4
	3.26903	H103	Head and Neck			3.26903	H103				3.26903	H103
	2.50589	TOV21G	Ovary/Fallopian Tube			2.50589	TOV21G				2.50589	TOV21G
	1.54597	NCIH23	Lung			1.54597	NCIH23				1.54597	NCIH23
	4.53232	NCIH1355	Lung			4.53232	NCIH1355				4.53232	NCIH1355
	5.57107	JHH6	Liver			5.57107	JHH6				5.57107	JHH6
	4.07382	HCC515	Lung			4.07382	HCC515				4.07382	HCC515
	3.80632	RCK8	Lymphoid			3.80632	RCK8				3.80632	RCK8
	3.23113	UPCISCC152	Head and Neck			3.23113	UPCISCC152				3.23113	UPCISCC152
	2.26903	SCC9	Head and Neck			2.26903	SCC9				2.26903	SCC9
	2.14405	VCAP	Prostate			2.14405	VCAP				2.14405	VCAP
	2.25399	NALM19	Lymphoid			2.25399	NALM19				2.25399	NALM19
	4.20711	NCIH2405	Lung			4.20711	NCIH2405				4.20711	NCIH2405
	0.344828	PFSK1	CNS/Brain			0.344828	PFSK1				0.344828	PFSK1
	3.98094	MDAMB361	Breast			3.98094	MDAMB361				3.98094	MDAMB361
	0.400538	HEC251	Uterus			0.400538	HEC251				0.400538	HEC251
	0.0840643	JAR	Uterus			0.0840643	JAR				0.0840643	JAR
	1.45943	RC2	Soft Tissue			1.45943	RC2				1.45943	RC2
	3.4019	PSN1	Pancreas			3.4019	PSN1				3.4019	PSN1
	3.23726	RKN	Soft Tissue			3.23726	RKN				3.23726	RKN
	4.9486	NCIH2023	Lung			4.9486	NCIH2023				4.9486	NCIH2023
	1.18269	SUPB15	Lymphoid			1.18269	SUPB15				1.18269	SUPB15
	1.56071	CMLT1	Myeloid			1.56071	CMLT1				1.56071	CMLT1
	0.62293	NB4	Myeloid			0.62293	NB4				0.62293	NB4
	4.9991	SNU475	Liver			4.9991	SNU475				4.9991	SNU475
	4.06437	NMCG1	CNS/Brain			4.06437	NMCG1				4.06437	NMCG1
	3.70377	ACHN	Kidney			3.70377	ACHN				3.70377	ACHN
	5.88923	COLO792	Skin			5.88923	COLO792				5.88923	COLO792
	4.08066	NCIH1436	Lung			4.08066	NCIH1436				4.08066	NCIH1436
	3.65992	SU8686	Pancreas			3.65992	SU8686				3.65992	SU8686
	3.12102	BL70	Lymphoid			3.12102	BL70				3.12102	BL70
	2.04614	NCCIT	Testis			2.04614	NCCIT				2.04614	NCCIT
	3.0072	U343	CNS/Brain			3.0072	U343				3.0072	U343
	4.20789	639V	Bladder/Urinary Tract			4.20789	639V				4.20789	639V
	3.93452	MON	CNS/Brain			3.93452	MON				3.93452	MON
	0.124328	LOXIMVI	Skin			0.124328	LOXIMVI				0.124328	LOXIMVI
	1.61824	TOLEDO	Lymphoid			1.61824	TOLEDO				1.61824	TOLEDO
	4.0781	KP363T	Bowel			4.0781	KP363T				4.0781	KP363T
	4.41346	SSP 25.00	Biliary Tract			4.41346	SSP 25.00				4.41346	SSP 25.00
	2.85599	ECC2	Biliary Tract			2.85599	ECC2				2.85599	ECC2
	3.51349	A673	Bone			3.51349	A673				3.51349	A673
